# Supplementary material for: A microRNA Transcriptome-wide Association Study of Prostate Cancer Risk
Source: Front Genet. 2022 Mar 30;13:836841. doi: 10.3389/fgene.2022.836841 (PMC9006872; doi:10.3389/fgene.2022.836841)
Supplement: Supplementary file 1 [file Table2.XLSX]

## Sheet: mtissue.normTissue.chr20.focus
ens_gene_id	mol_name	tissue	ref_name	type	chrom	tx_start	tx_stop	inference	cv.R2	cv.R2.pval	twas_z	pip	in_cred_set	region
NULL.MODEL	NULL	NA	NA	NULL	20	NA	NA	NA	NA	NA	0	0.0781	1	20:42680754-20:44838826
ENSG00000185513	L3MBTL1	brain_cerebellum	gtex	protein_coding	20	42136320	42179590	ElasticNet	0.0221926	0.0119379	3.34	0.054	1	20:42680754-20:44838826
ENSG00000124116	WFDC3	spleen	gtex	protein_coding	20	44376583	44420571	ElasticNet	0.254326	8.24213e-09	3.88	0.0308	1	20:42680754-20:44838826
ENSG00000101457	DNTTIP1	minor_salivary_gland	gtex	protein_coding	20	44420576	44440066	ElasticNet	-0.0886976	0.0371909	3.87	0.0275	1	20:42680754-20:44838826
ENSG00000101470	TNNC2	brain_caudate_basal_ganglia	gtex	protein_coding	20	44451853	44462384	ElasticNet	0.0634258	0.0112892	3.82	0.0236	1	20:42680754-20:44838826
ENSG00000101457	DNTTIP1	small_intestine_terminal_ileum	gtex	protein_coding	20	44420576	44440066	ElasticNet	0.136727	8.41368e-06	3.77	0.0198	1	20:42680754-20:44838826
ENSG00000064601	CTSA	brain_cerebellum	gtex	protein_coding	20	44518783	44527459	ElasticNet	0.1544	9.14302e-06	3.75	0.0187	1	20:42680754-20:44838826
ENSG00000124116	WFDC3	artery_aorta	gtex	protein_coding	20	44376583	44420571	ElasticNet	0.389684	1.0472e-23	3.73	0.0178	1	20:42680754-20:44838826
ENSG00000064601	CTSA	nerve_tibial	gtex	protein_coding	20	44518783	44527459	ElasticNet	0.0320588	3.16358e-06	3.72	0.0168	1	20:42680754-20:44838826
ENSG00000182931	WFDC10B	skin_not_sun_exposed_suprapubic	gtex	protein_coding	20	44313292	44333658	ElasticNet	0.0993194	5.65007e-07	-3.71	0.0158	1	20:42680754-20:44838826
ENSG00000124116	WFDC3	pituitary	gtex	protein_coding	20	44376583	44420571	ElasticNet	0.202809	5.18219e-10	3.69	0.0153	1	20:42680754-20:44838826
ENSG00000124116	WFDC3	artery_coronary	gtex	protein_coding	20	44376583	44420571	ElasticNet	0.429135	2.78742e-15	3.69	0.015	1	20:42680754-20:44838826
ENSG00000101457	DNTTIP1	artery_coronary	gtex	protein_coding	20	44420576	44440066	ElasticNet	0.141681	3.16229e-05	3.69	0.0148	1	20:42680754-20:44838826
ENSG00000124104	SNX21	artery_tibial	gtex	protein_coding	20	44462449	44471914	ElasticNet	0.0668769	7.6185e-06	3.67	0.0143	1	20:42680754-20:44838826
ENSG00000168634	WFDC13	skin_not_sun_exposed_suprapubic	gtex	protein_coding	20	44330655	44337456	ElasticNet	0.0615906	3.76204e-06	-3.68	0.0143	1	20:42680754-20:44838826
ENSG00000124104	SNX21	esophagus_mucosa	gtex	protein_coding	20	44462449	44471914	ElasticNet	0.218034	1.12923e-18	3.67	0.0141	1	20:42680754-20:44838826
ENSG00000168634	WFDC13	esophagus_muscularis	gtex	protein_coding	20	44330655	44337456	ElasticNet	0.217717	1.31937e-18	-3.66	0.0139	1	20:42680754-20:44838826
ENSG00000101098	RIMS4	brain_dorsolateral_prefrontal_cortex	cmc	protein_coding	20	43380444	43438979	enet	0.0379936	1.78226e-05	-2.97	0.0133	1	20:42680754-20:44838826
ENSG00000124116	WFDC3	adipose_visceral_omentum	gtex	protein_coding	20	44376583	44420571	ElasticNet	0.211014	7.13357e-16	3.65	0.0133	1	20:42680754-20:44838826
ENSG00000182931	WFDC10B	stomach	gtex	protein_coding	20	44313292	44333658	ElasticNet	0.148062	1.94208e-07	-3.64	0.0128	1	20:42680754-20:44838826
ENSG00000124116	WFDC3	prostate	gtex	protein_coding	20	44376583	44420571	ElasticNet	0.535879	3.35836e-19	3.63	0.0126	1	20:42680754-20:44838826
ENSG00000101457	DNTTIP1	esophagus_gastroesophageal_junction	gtex	protein_coding	20	44420576	44440066	ElasticNet	0.156146	1.47336e-08	3.63	0.0124	1	20:42680754-20:44838826
ENSG00000124116	WFDC3	artery_tibial	gtex	protein_coding	20	44376583	44420571	ElasticNet	0.405727	8.92814e-39	3.63	0.0122	1	20:42680754-20:44838826
ENSG00000182931	WFDC10B	cells_transformed_fibroblasts	gtex	protein_coding	20	44313292	44333658	ElasticNet	0.0673782	0.00288723	-3.63	0.0121	1	20:42680754-20:44838826
ENSG00000182931	WFDC10B	colon_transverse	gtex	protein_coding	20	44313292	44333658	ElasticNet	0.338551	1.73608e-21	-3.62	0.0119	1	20:42680754-20:44838826
hsa-miR-3617-5p	hsa-miR-3617-5p	prostate	thibodeaurna	NA	20	44333789	44333810	enet	0.496593	1.21699e-67	-3.61	0.0117	1	20:42680754-20:44838826
ENSG00000124116	WFDC3	brain_putamen_basal_ganglia	gtex	protein_coding	20	44376583	44420571	ElasticNet	0.304734	1.13072e-07	3.61	0.0116	1	20:42680754-20:44838826
ENSG00000101457	DNTTIP1	lung	gtex	protein_coding	20	44420576	44440066	ElasticNet	0.296919	1.31784e-28	3.6	0.0114	1	20:42680754-20:44838826
ENSG00000124116	WFDC3	brain_hippocampus	gtex	protein_coding	20	44376583	44420571	ElasticNet	0.373604	7.97721e-10	3.6	0.0113	1	20:42680754-20:44838826
ENSG00000124116	WFDC3	nerve_tibial	gtex	protein_coding	20	44376583	44420571	ElasticNet	0.408944	7.69984e-35	3.6	0.0112	1	20:42680754-20:44838826
ENSG00000124116	WFDC3	brain_cerebellum	gtex	protein_coding	20	44376583	44420571	ElasticNet	0.256491	9.27712e-09	3.59	0.0112	1	20:42680754-20:44838826
ENSG00000101457	DNTTIP1	whole_blood	gtex	protein_coding	20	44420576	44440066	ElasticNet	0.172831	8.20497e-14	3.6	0.0112	1	20:42680754-20:44838826
ENSG00000124116	WFDC3	thyroid	gtex	protein_coding	20	44376583	44420571	ElasticNet	0.467791	1.47769e-45	3.6	0.0112	1	20:42680754-20:44838826
ENSG00000101457	DNTTIP1	adipose	metsim	protein_coding	20	44420576	44440066	enet	0.0227418	0.000195984	3.6	0.0111	1	20:42680754-20:44838826
ENSG00000182931	WFDC10B	thyroid	gtex	protein_coding	20	44313292	44333658	ElasticNet	0.0949223	1.09649e-07	-3.59	0.0108	1	20:42680754-20:44838826
ENSG00000101457	DNTTIP1	artery_tibial	gtex	protein_coding	20	44420576	44440066	ElasticNet	0.264304	4.8234e-24	3.59	0.0107	1	20:42680754-20:44838826
ENSG00000124116	WFDC3	brain_anterior_cingulate_cortex_ba24	gtex	protein_coding	20	44376583	44420571	ElasticNet	0.294399	1.93232e-09	3.58	0.0105	1	20:42680754-20:44838826
ENSG00000101457	DNTTIP1	stomach	gtex	protein_coding	20	44420576	44440066	ElasticNet	0.0764906	0.000155709	3.58	0.0105	1	20:42680754-20:44838826
ENSG00000124116	WFDC3	adrenal_gland	gtex	protein_coding	20	44376583	44420571	ElasticNet	0.109235	0.000490445	3.58	0.0105	1	20:42680754-20:44838826
ENSG00000124116	WFDC3	skin_sun_exposed_lower_leg	gtex	protein_coding	20	44376583	44420571	ElasticNet	0.499142	1.66464e-62	3.57	0.0103	1	20:42680754-20:44838826
ENSG00000124116	WFDC3	heart_atrial_appendage	gtex	protein_coding	20	44376583	44420571	ElasticNet	0.219018	4.6653e-13	3.58	0.0102	1	20:42680754-20:44838826
ENSG00000226188	HNRNPA1P3	skin_sun_exposed_lower_leg	gtex	pseudogene	20	44374376	44374926	ElasticNet	0.12415	5.28161e-13	-3.56	0.00987	1	20:42680754-20:44838826
ENSG00000124116	WFDC3	heart_left_ventricle	gtex	protein_coding	20	44376583	44420571	ElasticNet	0.197454	4.38626e-12	3.56	0.00978	1	20:42680754-20:44838826
ENSG00000124116	WFDC3	brain_nucleus_accumbens_basal_ganglia	gtex	protein_coding	20	44376583	44420571	ElasticNet	0.394437	3.91232e-13	3.56	0.00977	1	20:42680754-20:44838826
ENSG00000124116	WFDC3	liver	gtex	protein_coding	20	44376583	44420571	ElasticNet	0.216505	1.07822e-06	3.55	0.00974	1	20:42680754-20:44838826
ENSG00000226188	HNRNPA1P3	skin_not_sun_exposed_suprapubic	gtex	pseudogene	20	44374376	44374926	ElasticNet	0.1332	3.27728e-10	-3.56	0.00972	1	20:42680754-20:44838826
ENSG00000124116	WFDC3	adipose	metsim	protein_coding	20	44376583	44420571	lasso	0.189533	1.29679e-27	3.56	0.00969	1	20:42680754-20:44838826
ENSG00000124116	WFDC3	brain_substantia_nigra	gtex	protein_coding	20	44376583	44420571	ElasticNet	0.225988	3.14313e-05	3.55	0.00959	1	20:42680754-20:44838826
ENSG00000124116	WFDC3	testis	gtex	protein_coding	20	44376583	44420571	ElasticNet	0.674924	3.49025e-43	3.55	0.00949	1	20:42680754-20:44838826
ENSG00000124116	WFDC3	skin_not_sun_exposed_suprapubic	gtex	protein_coding	20	44376583	44420571	ElasticNet	0.400962	9.51597e-33	3.54	0.00934	1	20:42680754-20:44838826
ENSG00000243543	WFDC6	adipose_visceral_omentum	gtex	protein_coding	20	44162835	44168134	ElasticNet	0.0488799	0.0303827	3.54	0.00929	1	20:42680754-20:44838826
ENSG00000124116	WFDC3	cells_transformed_fibroblasts	gtex	protein_coding	20	44376583	44420571	ElasticNet	0.398401	3.35574e-28	3.54	0.00928	1	20:42680754-20:44838826
ENSG00000101457	DNTTIP1	prostate	gtex	protein_coding	20	44420576	44440066	ElasticNet	0.197694	1.96529e-05	3.53	0.00907	1	20:42680754-20:44838826
ENSG00000124116	WFDC3	whole_blood	gtex	protein_coding	20	44376583	44420571	ElasticNet	0.033364	0.000620564	3.53	0.00901	1	20:42680754-20:44838826
ENSG00000124116	WFDC3	brain_cortex	gtex	protein_coding	20	44376583	44420571	ElasticNet	0.357556	1.15764e-10	3.53	0.00899	1	20:42680754-20:44838826
ENSG00000101457	DNTTIP1	nerve_tibial	gtex	protein_coding	20	44420576	44440066	ElasticNet	0.182452	9.18255e-14	3.53	0.00892	1	20:42680754-20:44838826
ENSG00000182931	WFDC10B	esophagus_muscularis	gtex	protein_coding	20	44313292	44333658	ElasticNet	0.394932	1.44255e-29	-3.53	0.00888	1	20:42680754-20:44838826
ENSG00000124116	WFDC3	esophagus_mucosa	gtex	protein_coding	20	44376583	44420571	ElasticNet	0.326671	1.84903e-26	3.53	0.00887	1	20:42680754-20:44838826
ENSG00000101457	DNTTIP1	esophagus_muscularis	gtex	protein_coding	20	44420576	44440066	ElasticNet	0.178551	3.05179e-14	3.53	0.00885	1	20:42680754-20:44838826
ENSG00000064601	CTSA	skin_not_sun_exposed_suprapubic	gtex	protein_coding	20	44518783	44527459	ElasticNet	0.0761339	0.00236431	3.49	0.0082	1	20:42680754-20:44838826
ENSG00000101457	DNTTIP1	blood	yfs	protein_coding	20	44420576	44440066	lasso	0.172611	4.26069e-54	3.49	0.00794	1	20:42680754-20:44838826
ENSG00000101457	DNTTIP1	thyroid	gtex	protein_coding	20	44420576	44440066	ElasticNet	0.307187	3.15795e-28	3.48	0.00764	1	20:42680754-20:44838826
ENSG00000101470	TNNC2	blood	yfs	protein_coding	20	44451853	44462384	enet	0.121615	1.20678e-37	-3.46	0.00699	1	20:42680754-20:44838826
ENSG00000182931	WFDC10B	ovary	gtex	protein_coding	20	44313292	44333658	ElasticNet	0.126157	0.0912386	-3.45	0.00688	1	20:42680754-20:44838826
ENSG00000168634	WFDC13	colon_sigmoid	gtex	protein_coding	20	44330655	44337456	ElasticNet	0.12925	1.12508e-05	-3.45	0.00687	1	20:42680754-20:44838826
ENSG00000124104	SNX21	stomach	gtex	protein_coding	20	44462449	44471914	ElasticNet	0.0384207	0.0178833	3.43	0.00682	1	20:42680754-20:44838826
ENSG00000101457	DNTTIP1	adipose_subcutaneous	gtex	protein_coding	20	44420576	44440066	ElasticNet	0.217552	8.01343e-19	3.44	0.00674	1	20:42680754-20:44838826
ENSG00000124116	WFDC3	brain_frontal_cortex_ba9	gtex	protein_coding	20	44376583	44420571	ElasticNet	0.344203	2.8812e-11	3.43	0.00654	1	20:42680754-20:44838826
ENSG00000158296	SLC13A3	brain_cerebellum	gtex	protein_coding	20	45186463	45304714	ElasticNet	0.486742	1.1872e-22	-3.44	0.00648	1	20:42680754-20:44838826
ENSG00000182931	WFDC10B	testis	gtex	protein_coding	20	44313292	44333658	ElasticNet	0.678842	1.08478e-43	-3.42	0.00636	1	20:42680754-20:44838826
ENSG00000101457	DNTTIP1	spleen	gtex	protein_coding	20	44420576	44440066	ElasticNet	0.227869	3.58401e-09	3.4	0.00595	1	20:42680754-20:44838826
ENSG00000149596	JPH2	brain_amygdala	gtex	protein_coding	20	42740335	42816218	ElasticNet	-0.02757	0.0137395	2.58	0.00591	1	20:42680754-20:44838826
ENSG00000101457	DNTTIP1	heart_atrial_appendage	gtex	protein_coding	20	44420576	44440066	ElasticNet	0.198655	3.6985e-11	3.4	0.00591	1	20:42680754-20:44838826
ENSG00000124116	WFDC3	esophagus_gastroesophageal_junction	gtex	protein_coding	20	44376583	44420571	ElasticNet	0.27481	9.40285e-15	3.38	0.00585	1	20:42680754-20:44838826
ENSG00000182931	WFDC10B	prostate	gtex	protein_coding	20	44313292	44333658	ElasticNet	0.286759	6.51136e-08	-3.38	0.00584	1	20:42680754-20:44838826
ENSG00000124116	WFDC3	stomach	gtex	protein_coding	20	44376583	44420571	ElasticNet	0.345215	1.60147e-18	3.39	0.00569	1	20:42680754-20:44838826
ENSG00000101457	DNTTIP1	muscle_skeletal	gtex	protein_coding	20	44420576	44440066	ElasticNet	0.261167	3.17436e-30	3.37	0.00544	1	20:42680754-20:44838826
ENSG00000101457	DNTTIP1	heart_left_ventricle	gtex	protein_coding	20	44420576	44440066	ElasticNet	0.175522	4.9615e-12	3.36	0.00532	1	20:42680754-20:44838826
ENSG00000182931	WFDC10B	artery_coronary	gtex	protein_coding	20	44313292	44333658	ElasticNet	0.184524	6.501e-07	-3.36	0.00527	1	20:42680754-20:44838826
ENSG00000168634	WFDC13	testis	gtex	protein_coding	20	44330655	44337456	ElasticNet	0.349126	2.84754e-18	-3.35	0.00509	1	20:42680754-20:44838826
ENSG00000101457	DNTTIP1	pituitary	gtex	protein_coding	20	44420576	44440066	ElasticNet	0.191175	4.74791e-06	3.32	0.00503	1	20:42680754-20:44838826
ENSG00000101457	DNTTIP1	artery_aorta	gtex	protein_coding	20	44420576	44440066	ElasticNet	0.23684	1.80741e-13	3.33	0.00491	1	20:42680754-20:44838826
ENSG00000101457	DNTTIP1	breast_mammary_tissue	gtex	protein_coding	20	44420576	44440066	ElasticNet	0.0827288	8.44439e-07	3.31	0.00449	1	20:42680754-20:44838826
ENSG00000124116	WFDC3	colon_transverse	gtex	protein_coding	20	44376583	44420571	ElasticNet	0.423951	1.0655e-25	3.3	0.00441	1	20:42680754-20:44838826
ENSG00000101457	DNTTIP1	pancreas	gtex	protein_coding	20	44420576	44440066	ElasticNet	0.0827733	0.0218037	3.28	0.00439	1	20:42680754-20:44838826
ENSG00000168634	WFDC13	esophagus_gastroesophageal_junction	gtex	protein_coding	20	44330655	44337456	ElasticNet	0.0946561	4.84783e-05	-3.3	0.0042	1	20:42680754-20:44838826
ENSG00000124116	WFDC3	adipose_subcutaneous	gtex	protein_coding	20	44376583	44420571	ElasticNet	0.345831	7.64475e-31	3.26	0.00405	1	20:42680754-20:44838826
ENSG00000197496	SLC2A10	skin_not_sun_exposed_suprapubic	gtex	protein_coding	20	45338126	45364965	ElasticNet	0.045734	0.000423083	3.29	0.00402	1	20:42680754-20:44838826
ENSG00000101457	DNTTIP1	esophagus_mucosa	gtex	protein_coding	20	44420576	44440066	ElasticNet	0.135884	1.01834e-10	3.27	0.00399	1	20:42680754-20:44838826
ENSG00000101104	PABPC1L	adrenal_gland	gtex	protein_coding	20	43538703	43587676	ElasticNet	0.13309	5.12221e-05	2.36	0.00394	1	20:42680754-20:44838826
ENSG00000182931	WFDC10B	colon_sigmoid	gtex	protein_coding	20	44313292	44333658	ElasticNet	0.366298	9.61992e-16	-3.25	0.00374	1	20:42680754-20:44838826
ENSG00000124104	SNX21	muscle_skeletal	gtex	protein_coding	20	44462449	44471914	ElasticNet	0.171037	2.97486e-18	-3.24	0.0036	1	20:42680754-20:44838826
ENSG00000168634	WFDC13	adipose_subcutaneous	gtex	protein_coding	20	44330655	44337456	ElasticNet	0.00151999	0.0596485	-2.82	0.00348	1	20:42680754-20:44838826
ENSG00000101017	CD40	thyroid	gtex	protein_coding	20	44746911	44758502	ElasticNet	0.0255424	0.00118927	-1.48	0.00325	1	20:42680754-20:44838826
ENSG00000124104	SNX21	brain_cerebellum	gtex	protein_coding	20	44462449	44471914	ElasticNet	0.101006	7.9627e-06	-3.18	0.00308	1	20:42680754-20:44838826
ENSG00000124116	WFDC3	muscle_skeletal	gtex	protein_coding	20	44376583	44420571	ElasticNet	0.112755	4.58097e-10	3.17	0.00298	1	20:42680754-20:44838826
ENSG00000124104	SNX21	colon_sigmoid	gtex	protein_coding	20	44462449	44471914	ElasticNet	0.117717	5.72405e-05	3.15	0.00296	1	20:42680754-20:44838826
ENSG00000124116	WFDC3	brain_amygdala	gtex	protein_coding	20	44376583	44420571	ElasticNet	0.379634	0.000149794	3.14	0.00289	1	20:42680754-20:44838826
ENSG00000124116	WFDC3	brain_caudate_basal_ganglia	gtex	protein_coding	20	44376583	44420571	ElasticNet	0.370213	2.64456e-16	3.13	0.00286	1	20:42680754-20:44838826
ENSG00000101457	DNTTIP1	brain_dorsolateral_prefrontal_cortex	cmc	protein_coding	20	44420575	44440066	lasso	0.217281	5.57106e-26	3.14	0.00285	1	20:42680754-20:44838826
ENSG00000225849.1	MKRN7P	minor_salivary_gland	gtex	pseudogene	20	45192989	45192989	ElasticNet	0.496186	2.5802e-08	-2.79	0.00268	1	20:42680754-20:44838826
ENSG00000124104	SNX21	brain_cerebellar_hemisphere	gtex	protein_coding	20	44462449	44471914	ElasticNet	0.243308	4.11409e-06	-3.13	0.00266	1	20:42680754-20:44838826
ENSG00000182931	WFDC10B	esophagus_gastroesophageal_junction	gtex	protein_coding	20	44313292	44333658	ElasticNet	0.22883	1.23786e-10	-3.11	0.00265	1	20:42680754-20:44838826
ENSG00000168634	WFDC13	artery_tibial	gtex	protein_coding	20	44330655	44337456	ElasticNet	0.0870064	1.91168e-07	-3.11	0.00259	1	20:42680754-20:44838826
ENSG00000101109	STK4	thyroid	gtex	protein_coding	20	43595115	43708600	ElasticNet	0.0265261	0.0128269	-2.2	0.00259	1	20:42680754-20:44838826
ENSG00000101049	SGK2	brain_spinal_cord_cervical_c-1	gtex	protein_coding	20	42187608	42216877	ElasticNet	0.0683711	0.0511064	-1.92	0.00257	1	20:42680754-20:44838826
ENSG00000124116	WFDC3	minor_salivary_gland	gtex	protein_coding	20	44376583	44420571	ElasticNet	0.327598	1.1452e-06	3.1	0.00248	1	20:42680754-20:44838826
ENSG00000269549.1	AL031663.2	thyroid	gtex	protein_coding	20	44072196	44072196	ElasticNet	0.131681	1.28728e-13	-2.52	0.00239	1	20:42680754-20:44838826
ENSG00000269549.1	AL031663.2	breast_mammary_tissue	gtex	protein_coding	20	44057848	44057848	ElasticNet	0.0627407	0.000836599	-2.18	0.00233	1	20:42680754-20:44838826
ENSG00000101104	PABPC1L	brain_cortex	gtex	protein_coding	20	43538703	43587676	ElasticNet	0.04	0.0696411	2.23	0.0023	1	20:42680754-20:44838826
ENSG00000198185	ZNF334	minor_salivary_gland	gtex	protein_coding	20	45129701	45142198	ElasticNet	0.351882	0.000414189	-2.92	0.00229	1	20:42680754-20:44838826
ENSG00000124145	SDC4	uterus	gtex	protein_coding	20	43953928	43977064	ElasticNet	-0.110874	0.0025689	-2	0.00225	1	20:42680754-20:44838826
ENSG00000269549.1	AL031663.2	lung	gtex	protein_coding	20	44044511	44044511	ElasticNet	0.0623851	0.000508861	-2.41	0.00223	1	20:42680754-20:44838826
ENSG00000101104	PABPC1L	brain_amygdala	gtex	protein_coding	20	43538703	43587676	ElasticNet	0.124007	0.00226346	2.3	0.0022	1	20:42680754-20:44838826
ENSG00000124116	WFDC3	small_intestine_terminal_ileum	gtex	protein_coding	20	44376583	44420571	ElasticNet	0.176746	0.000386267	3.01	0.00215	1	20:42680754-20:44838826
ENSG00000101457	DNTTIP1	liver	gtex	protein_coding	20	44420576	44440066	ElasticNet	0.264377	2.16596e-07	3.04	0.00215	1	20:42680754-20:44838826
ENSG00000149634	SPATA25	heart_atrial_appendage	gtex	protein_coding	20	44515128	44516274	ElasticNet	0.0316084	0.145689	2.58	0.00214	1	20:42680754-20:44838826
ENSG00000184617	ZNF840	cells_transformed_fibroblasts	gtex	pseudogene	20	45113100	45121279	ElasticNet	0.296722	4.5082e-20	2.94	0.00209	1	20:42680754-20:44838826
ENSG00000124104	SNX21	adipose_subcutaneous	gtex	protein_coding	20	44462449	44471914	ElasticNet	0.0304974	0.00284086	3	0.00197	1	20:42680754-20:44838826
ENSG00000182931	WFDC10B	artery_aorta	gtex	protein_coding	20	44313292	44333658	ElasticNet	0.0233079	0.0402906	-3	0.00195	1	20:42680754-20:44838826
ENSG00000101457	DNTTIP1	skin_sun_exposed_lower_leg	gtex	protein_coding	20	44420576	44440066	ElasticNet	0.0961412	3.39021e-10	2.98	0.00194	1	20:42680754-20:44838826
ENSG00000101052	IFT52	blood	yfs	protein_coding	20	42219571	42275936	bslmm	0.173148	2.82597e-54	1.99	0.00191	1	20:42680754-20:44838826
ENSG00000101104	PABPC1L	stomach	gtex	protein_coding	20	43538703	43587676	ElasticNet	0.134728	1.55616e-08	2	0.00181	1	20:42680754-20:44838826
ENSG00000232880	RP3-453C12.8	artery_tibial	gtex	pseudogene	20	44016987	44017345	ElasticNet	0.0316791	0.0100799	1.4	0.00177	1	20:42680754-20:44838826
ENSG00000101457	DNTTIP1	uterus	gtex	protein_coding	20	44420576	44440066	ElasticNet	0.131864	0.0337581	2.94	0.00176	1	20:42680754-20:44838826
ENSG00000025772	TOMM34	skin_not_sun_exposed_suprapubic	gtex	protein_coding	20	43570771	43589127	ElasticNet	0.0814395	1.90872e-06	-2.56	0.00175	1	20:42680754-20:44838826
ENSG00000064205	WISP2	brain_spinal_cord_cervical_c-1	gtex	protein_coding	20	43343485	43357150	ElasticNet	0.0914774	0.120592	1.51	0.00172	1	20:42680754-20:44838826
ENSG00000101457	DNTTIP1	colon_transverse	gtex	protein_coding	20	44420576	44440066	ElasticNet	0.074329	2.23258e-05	2.93	0.00166	1	20:42680754-20:44838826
ENSG00000182931	WFDC10B	esophagus_mucosa	gtex	protein_coding	20	44313292	44333658	ElasticNet	0.247932	9.48033e-19	-2.92	0.00163	1	20:42680754-20:44838826
ENSG00000215452	ZNF663P	adipose_subcutaneous	gtex	pseudogene	20	45042867	45087915	ElasticNet	0.24546	1.06579e-21	2.4	0.00158	1	20:42680754-20:44838826
ENSG00000101473	ACOT8	adrenal_gland	gtex	protein_coding	20	44470360	44486045	ElasticNet	0.0328471	0.128919	-1.87	0.00144	1	20:42680754-20:44838826
ENSG00000124107	SLPI	adrenal_gland	gtex	protein_coding	20	43880880	43883205	ElasticNet	-0.0327195	0.0383811	-2.1	0.00144	1	20:42680754-20:44838826
ENSG00000101457	DNTTIP1	colon_sigmoid	gtex	protein_coding	20	44420576	44440066	ElasticNet	0.143151	5.97826e-06	1.06	0.00141	1	20:42680754-20:44838826
ENSG00000269549.1	AL031663.2	esophagus_muscularis	gtex	protein_coding	20	44072196	44072196	ElasticNet	0.086401	4.99111e-09	-2.31	0.00139	1	20:42680754-20:44838826
ENSG00000197496	SLC2A10	artery_tibial	gtex	protein_coding	20	45338126	45364965	ElasticNet	0.137125	1.03338e-07	-1.67	0.00138	1	20:42680754-20:44838826
ENSG00000064601	CTSA	brain_cerebellar_hemisphere	gtex	protein_coding	20	44518783	44527459	ElasticNet	0.188166	6.45311e-07	2.84	0.00135	1	20:42680754-20:44838826
ENSG00000062598	ELMO2	skin_sun_exposed_lower_leg	gtex	protein_coding	20	44994688	45061704	ElasticNet	0.0318724	0.00373854	-1.86	0.00134	1	20:42680754-20:44838826
ENSG00000124116	WFDC3	brain_cerebellar_hemisphere	gtex	protein_coding	20	44376583	44420571	ElasticNet	0.296294	9.64794e-09	2.81	0.00134	1	20:42680754-20:44838826
ENSG00000149654	CDH22	brain_cerebellar_hemisphere	gtex	protein_coding	20	44802372	44937137	ElasticNet	0.0350905	0.181838	1.06	0.00133	1	20:42680754-20:44838826
ENSG00000124107	SLPI	skin_not_sun_exposed_suprapubic	gtex	protein_coding	20	43880880	43883205	ElasticNet	0.092024	3.01877e-07	1.53	0.0013	1	20:42680754-20:44838826
ENSG00000269549.1	AL031663.2	pituitary	gtex	protein_coding	20	43906925	43906925	ElasticNet	0.118955	3.30222e-06	-1.69	0.00129	1	20:42680754-20:44838826
ENSG00000101052	IFT52	skin_not_sun_exposed_suprapubic	gtex	protein_coding	20	42219571	42275936	ElasticNet	0.0729124	3.99439e-06	1.82	0.00127	1	20:42680754-20:44838826
ENSG00000225849.1	MKRN7P	brain_nucleus_accumbens_basal_ganglia	gtex	pseudogene	20	44701287	44701287	ElasticNet	0.177405	1.42157e-07	-2.37	0.00122	1	20:42680754-20:44838826
ENSG00000025772	TOMM34	adipose	metsim	protein_coding	20	43570771	43589127	enet	0.160697	2.50671e-23	-1.74	0.00122	1	20:42680754-20:44838826
ENSG00000149634	SPATA25	nerve_tibial	gtex	protein_coding	20	44515128	44516274	ElasticNet	0.0111722	0.133993	1.77	0.00122	1	20:42680754-20:44838826
ENSG00000269549.1	AL031663.2	cells_transformed_fibroblasts	gtex	protein_coding	20	44052992	44052992	ElasticNet	0.0338363	0.00375743	-1.99	0.0012	1	20:42680754-20:44838826
ENSG00000215452	ZNF663P	minor_salivary_gland	gtex	pseudogene	20	45042867	45087915	ElasticNet	0.361418	1.0173e-07	-1.89	0.00119	1	20:42680754-20:44838826
ENSG00000101473	ACOT8	heart_left_ventricle	gtex	protein_coding	20	44470360	44486045	ElasticNet	0.0652192	0.0287884	-2.67	0.00117	1	20:42680754-20:44838826
ENSG00000064601	CTSA	skin_sun_exposed_lower_leg	gtex	protein_coding	20	44518783	44527459	ElasticNet	0.0317777	0.0349522	2.75	0.00116	1	20:42680754-20:44838826
ENSG00000197496	SLC2A10	colon_transverse	gtex	protein_coding	20	45338126	45364965	ElasticNet	0.198431	1.887e-10	2.77	0.00116	1	20:42680754-20:44838826
ENSG00000269549.1	AL031663.2	nerve_tibial	gtex	protein_coding	20	44055420	44055420	ElasticNet	0.0829646	5.01184e-07	-1.89	0.00115	1	20:42680754-20:44838826
ENSG00000124116	WFDC3	colon_sigmoid	gtex	protein_coding	20	44376583	44420571	ElasticNet	0.359	4.12276e-16	2.16	0.0011	1	20:42680754-20:44838826
ENSG00000168612	ZSWIM1	adipose_subcutaneous	gtex	protein_coding	20	44509866	44513905	ElasticNet	0.00863076	0.006871	2.23	0.00108	1	20:42680754-20:44838826
ENSG00000182931	WFDC10B	artery_tibial	gtex	protein_coding	20	44313292	44333658	ElasticNet	0.111288	2.4367e-07	-2.68	0.00105	1	20:42680754-20:44838826
ENSG00000124104	SNX21	artery_aorta	gtex	protein_coding	20	44462449	44471914	ElasticNet	0.0570105	0.000207367	2.63	0.00105	1	20:42680754-20:44838826
ENSG00000184617	ZNF840	cells_ebv-transformed_lymphocytes	gtex	pseudogene	20	45113100	45121279	ElasticNet	-0.0119421	0.363306	2.1	0.00104	1	20:42680754-20:44838826
ENSG00000198185	ZNF334	adipose	metsim	protein_coding	20	45129701	45142198	bslmm	0.165457	5.02704e-24	1.39	0.00101	1	20:42680754-20:44838826
ENSG00000124116	WFDC3	brain_hypothalamus	gtex	protein_coding	20	44376583	44420571	ElasticNet	0.271912	8.90958e-10	2.67	0.000996	1	20:42680754-20:44838826
ENSG00000101473	ACOT8	brain_dorsolateral_prefrontal_cortex	cmc	protein_coding	20	44470359	44486048	lasso	0.0338616	4.91062e-05	-2.55	0.000988	1	20:42680754-20:44838826
ENSG00000198185	ZNF334	spleen	gtex	protein_coding	20	45129701	45142198	ElasticNet	0.440613	1.8359e-12	-2.3	0.000988	1	20:42680754-20:44838826
ENSG00000204070	SYS1	esophagus_mucosa	gtex	protein_coding	20	43990577	44005438	ElasticNet	0.022837	0.0585124	1.71	0.000983	1	20:42680754-20:44838826
ENSG00000124116	WFDC3	breast_mammary_tissue	gtex	protein_coding	20	44376583	44420571	ElasticNet	0.23669	3.79133e-13	2.65	0.000965	1	20:42680754-20:44838826
ENSG00000269549.1	AL031663.2	whole_blood	gtex	protein_coding	20	44072211	44072211	ElasticNet	0.0647318	0.00427987	-1.83	0.000954	1	20:42680754-20:44838826
ENSG00000124159	MATN4	liver	gtex	protein_coding	20	43922085	43937169	ElasticNet	0.101185	0.0136892	1.28	0.000948	1	20:42680754-20:44838826
ENSG00000124104	SNX21	skin_sun_exposed_lower_leg	gtex	protein_coding	20	44462449	44471914	ElasticNet	0.0336426	2.12602e-05	2.64	0.000928	1	20:42680754-20:44838826
ENSG00000101457	DNTTIP1	adipose_visceral_omentum	gtex	protein_coding	20	44420576	44440066	ElasticNet	0.196466	1.59532e-16	2.45	0.000904	1	20:42680754-20:44838826
ENSG00000180083	WFDC11	testis	gtex	protein_coding	20	44277202	44298909	ElasticNet	0.0347372	0.150564	2.56	0.000899	1	20:42680754-20:44838826
ENSG00000124116	WFDC3	vagina	gtex	protein_coding	20	44376583	44420571	ElasticNet	0.180793	0.000152796	2.58	0.000889	1	20:42680754-20:44838826
ENSG00000124191	TOX2	heart_atrial_appendage	gtex	protein_coding	20	42543504	42698256	ElasticNet	0.175958	6.96929e-11	-1.54	0.000881	1	20:42680754-20:44838826
ENSG00000101109	STK4	colon_sigmoid	gtex	protein_coding	20	43595115	43708600	ElasticNet	0.0303422	0.000579786	1.59	0.000881	1	20:42680754-20:44838826
ENSG00000101104	PABPC1L	adipose	metsim	protein_coding	20	43538703	43587676	bslmm	0.0433849	3.75864e-07	1.15	0.000878	1	20:42680754-20:44838826
ENSG00000226243	RPL37AP1	brain_putamen_basal_ganglia	gtex	pseudogene	20	43095204	43095482	ElasticNet	0.0994144	0.0162036	-1.76	0.000877	1	20:42680754-20:44838826
ENSG00000124116	WFDC3	lung	gtex	protein_coding	20	44376583	44420571	ElasticNet	0.398616	7.4868e-36	2.57	0.000875	1	20:42680754-20:44838826
ENSG00000166913	YWHAB	skin_sun_exposed_lower_leg	gtex	protein_coding	20	43514317	43537173	ElasticNet	0.0791042	4.25613e-07	1.63	0.00087	1	20:42680754-20:44838826
ENSG00000101443	WFDC2	colon_sigmoid	gtex	protein_coding	20	44098346	44110172	ElasticNet	0.0488053	0.00633313	-1.73	0.000857	1	20:42680754-20:44838826
ENSG00000101109	STK4	brain_hypothalamus	gtex	protein_coding	20	43595115	43708600	ElasticNet	0.0385846	0.0168797	1.77	0.000852	1	20:42680754-20:44838826
ENSG00000124134	KCNS1	adipose_visceral_omentum	gtex	protein_coding	20	43720951	43729753	ElasticNet	0.00465619	0.299721	1.66	0.000849	1	20:42680754-20:44838826
ENSG00000124233	SEMG1	spleen	gtex	protein_coding	20	43835638	43838413	ElasticNet	0.0107702	0.112133	-1.66	0.000846	1	20:42680754-20:44838826
ENSG00000100979	PLTP	muscle_skeletal	gtex	protein_coding	20	44527399	44540794	ElasticNet	0.139623	1.76826e-15	2.13	0.000836	1	20:42680754-20:44838826
ENSG00000166913	YWHAB	esophagus_muscularis	gtex	protein_coding	20	43514317	43537173	ElasticNet	0.0161493	0.17826	-1.47	0.000835	1	20:42680754-20:44838826
ENSG00000025772	TOMM34	colon_transverse	gtex	protein_coding	20	43570771	43589127	ElasticNet	0.0147074	0.0737742	-2.39	0.000813	1	20:42680754-20:44838826
ENSG00000124191	TOX2	cells_transformed_fibroblasts	gtex	protein_coding	20	42543504	42698256	ElasticNet	0.100555	5.43012e-09	1.45	0.00081	1	20:42680754-20:44838826
ENSG00000100979	PLTP	adipose_subcutaneous	gtex	protein_coding	20	44527399	44540794	ElasticNet	0.0993675	1.50503e-07	2.05	0.000803	1	20:42680754-20:44838826
ENSG00000235508	RPS2P7	stomach	gtex	pseudogene	20	44269125	44270009	ElasticNet	0.0551243	0.0573566	1.33	0.000796	1	20:42680754-20:44838826
ENSG00000124104	SNX21	pancreas	gtex	protein_coding	20	44462449	44471914	ElasticNet	0.0405905	0.00086048	2.32	0.000787	1	20:42680754-20:44838826
ENSG00000124155	PIGT	esophagus_muscularis	gtex	protein_coding	20	44044717	44054884	ElasticNet	0.0330121	0.00397082	1.68	0.000783	1	20:42680754-20:44838826
ENSG00000175121	WFDC5	skin_not_sun_exposed_suprapubic	gtex	protein_coding	20	43738093	43743813	ElasticNet	0.120955	9.65874e-11	1.29	0.00078	1	20:42680754-20:44838826
ENSG00000124191	TOX2	nerve_tibial	gtex	protein_coding	20	42543504	42698256	ElasticNet	0.573817	2.66417e-52	-1.19	0.000766	1	20:42680754-20:44838826
ENSG00000204070	SYS1	brain_frontal_cortex_ba9	gtex	protein_coding	20	43990577	44005438	ElasticNet	-0.036943	0.0176767	1.15	0.000765	1	20:42680754-20:44838826
ENSG00000101457	DNTTIP1	cells_transformed_fibroblasts	gtex	protein_coding	20	44420576	44440066	ElasticNet	0.102019	1.40296e-08	2.33	0.000762	1	20:42680754-20:44838826
ENSG00000172315	TP53RK	nerve_tibial	gtex	protein_coding	20	45313004	45318418	ElasticNet	0.0177598	1.19394e-05	-1.22	0.000757	1	20:42680754-20:44838826
ENSG00000124249	KCNK15	nerve_tibial	gtex	protein_coding	20	43374421	43379675	ElasticNet	0.0459787	0.000267483	-1.68	0.000747	1	20:42680754-20:44838826
ENSG00000198185	ZNF334	muscle_skeletal	gtex	protein_coding	20	45129701	45142198	ElasticNet	0.392232	6.39832e-46	1.84	0.000742	1	20:42680754-20:44838826
ENSG00000198185	ZNF334	esophagus_mucosa	gtex	protein_coding	20	45129701	45142198	ElasticNet	0.511759	4.64596e-48	1.84	0.000742	1	20:42680754-20:44838826
ENSG00000124249	KCNK15	heart_atrial_appendage	gtex	protein_coding	20	43374421	43379675	ElasticNet	0.154197	6.37936e-07	-1.67	0.00074	1	20:42680754-20:44838826
ENSG00000166913	YWHAB	testis	gtex	protein_coding	20	43514317	43537173	ElasticNet	0.0506846	0.00472125	1.49	0.000731	1	20:42680754-20:44838826
ENSG00000215452	ZNF663P	spleen	gtex	pseudogene	20	45042867	45087915	ElasticNet	0.145219	8.97168e-05	-0.915	0.000731	1	20:42680754-20:44838826
ENSG00000166913	YWHAB	cells_transformed_fibroblasts	gtex	protein_coding	20	43514317	43537173	ElasticNet	0.0570839	0.00349362	1.59	0.000731	1	20:42680754-20:44838826
ENSG00000101104	PABPC1L	esophagus_muscularis	gtex	protein_coding	20	43538703	43587676	ElasticNet	0.0564885	5.4254e-05	-1.39	0.000726	1	20:42680754-20:44838826
ENSG00000124191	TOX2	skin_not_sun_exposed_suprapubic	gtex	protein_coding	20	42543504	42698256	ElasticNet	0.25575	1.08976e-18	-1.44	0.000724	1	20:42680754-20:44838826
ENSG00000101104	PABPC1L	brain_dorsolateral_prefrontal_cortex	cmc	protein_coding	20	43538702	43567962	lasso	0.1498	8.03144e-18	1.46	0.000723	1	20:42680754-20:44838826
ENSG00000166913	YWHAB	blood	ntr	protein_coding	20	43514185	43537354	lasso	0.187945	2.24482e-58	1.46	0.000722	1	20:42680754-20:44838826
ENSG00000166913	YWHAB	whole_blood	gtex	protein_coding	20	43514317	43537173	ElasticNet	0.0596364	1.60215e-06	1.57	0.000719	1	20:42680754-20:44838826
ENSG00000149634	SPATA25	adipose_visceral_omentum	gtex	protein_coding	20	44515128	44516274	ElasticNet	0.0693078	0.00111299	1.95	0.000719	1	20:42680754-20:44838826
ENSG00000166913	YWHAB	skin_not_sun_exposed_suprapubic	gtex	protein_coding	20	43514317	43537173	ElasticNet	0.0565428	8.30164e-05	1.51	0.000715	1	20:42680754-20:44838826
ENSG00000198185	ZNF334	small_intestine_terminal_ileum	gtex	protein_coding	20	45129701	45142198	ElasticNet	0.319745	1.46318e-09	0.803	0.00071	1	20:42680754-20:44838826
ENSG00000124116	WFDC3	esophagus_muscularis	gtex	protein_coding	20	44376583	44420571	ElasticNet	0.420128	3.95351e-35	2.35	0.000706	1	20:42680754-20:44838826
ENSG00000215452	ZNF663P	esophagus_gastroesophageal_junction	gtex	pseudogene	20	45042867	45087915	ElasticNet	0.14192	2.61705e-08	2.16	0.000705	1	20:42680754-20:44838826
ENSG00000025772	TOMM34	nerve_tibial	gtex	protein_coding	20	43570771	43589127	ElasticNet	0.0333306	0.0612533	-1.64	0.000699	1	20:42680754-20:44838826
ENSG00000226038	PPIAP21	brain_amygdala	gtex	pseudogene	20	41859400	41859900	ElasticNet	-0.0906217	0.132835	1.49	0.000686	1	20:42680754-20:44838826
ENSG00000101109	STK4	uterus	gtex	protein_coding	20	43595115	43708600	ElasticNet	-0.0192965	0.0488297	1.43	0.000684	1	20:42680754-20:44838826
ENSG00000184617	ZNF840	breast_mammary_tissue	gtex	pseudogene	20	45113100	45121279	ElasticNet	0.0534295	0.000269324	1.46	0.000683	1	20:42680754-20:44838826
ENSG00000225849.1	MKRN7P	esophagus_mucosa	gtex	pseudogene	20	45138689	45138689	ElasticNet	0.217619	5.67357e-15	1.34	0.000683	1	20:42680754-20:44838826
ENSG00000101049	SGK2	ovary	gtex	protein_coding	20	42187608	42216877	ElasticNet	0.216051	0.00121124	-1.57	0.00068	1	20:42680754-20:44838826
ENSG00000064601	CTSA	blood	yfs	protein_coding	20	44518783	44527459	lasso	0.00907815	0.000408156	2.43	0.000674	1	20:42680754-20:44838826
ENSG00000182931	WFDC10B	brain_cerebellar_hemisphere	gtex	protein_coding	20	44313292	44333658	ElasticNet	0.170475	0.000147752	-2.42	0.000671	1	20:42680754-20:44838826
ENSG00000269549.1	AL031663.2	liver	gtex	protein_coding	20	4.40994e+07	4.40994e+07	ElasticNet	0.0536015	0.00779366	-1.28	0.000664	1	20:42680754-20:44838826
ENSG00000225849.1	MKRN7P	esophagus_muscularis	gtex	pseudogene	20	4.51465e+07	4.51465e+07	ElasticNet	0.186662	6.79002e-15	-1.9	0.000661	1	20:42680754-20:44838826
ENSG00000101052	IFT52	testis	gtex	protein_coding	20	42219571	42275936	ElasticNet	0.190019	6.38681e-08	1.33	0.000644	1	20:42680754-20:44838826
ENSG00000100979	PLTP	esophagus_muscularis	gtex	protein_coding	20	44527399	44540794	ElasticNet	0.0856111	2.94323e-08	1.61	0.000641	1	20:42680754-20:44838826
ENSG00000101104	PABPC1L	brain_caudate_basal_ganglia	gtex	protein_coding	20	43538703	43587676	ElasticNet	0.206819	1.94067e-07	1.38	0.000636	1	20:42680754-20:44838826
ENSG00000100979	PLTP	nerve_tibial	gtex	protein_coding	20	44527399	44540794	ElasticNet	0.152802	1.05682e-09	2.24	0.000636	1	20:42680754-20:44838826
ENSG00000166913	YWHAB	thyroid	gtex	protein_coding	20	43514317	43537173	ElasticNet	0.0667024	5.39421e-07	1.4	0.000635	1	20:42680754-20:44838826
ENSG00000198185	ZNF334	liver	gtex	protein_coding	20	45129701	45142198	ElasticNet	0.235632	9.77944e-09	-2.08	0.000633	1	20:42680754-20:44838826
ENSG00000025772	TOMM34	adipose_subcutaneous	gtex	protein_coding	20	43570771	43589127	ElasticNet	0.053547	7.05991e-05	-1.33	0.000621	1	20:42680754-20:44838826
ENSG00000244274	DBNDD2	brain_nucleus_accumbens_basal_ganglia	gtex	protein_coding	20	44034697	44039250	ElasticNet	0.0852476	0.0526748	1.57	0.000621	1	20:42680754-20:44838826
ENSG00000124104	SNX21	heart_atrial_appendage	gtex	protein_coding	20	44462449	44471914	ElasticNet	0.0371602	0.202237	0.462	0.000618	1	20:42680754-20:44838826
ENSG00000025772	TOMM34	breast_mammary_tissue	gtex	protein_coding	20	43570771	43589127	ElasticNet	0.0584432	0.00103399	-1.24	0.000616	1	20:42680754-20:44838826
ENSG00000215452	ZNF663P	pancreas	gtex	pseudogene	20	45042867	45087915	ElasticNet	0.0673179	0.00536726	1.11	0.000608	1	20:42680754-20:44838826
ENSG00000101052	IFT52	skin_sun_exposed_lower_leg	gtex	protein_coding	20	42219571	42275936	ElasticNet	0.0531767	5.22779e-06	1.28	0.0006	1	20:42680754-20:44838826
ENSG00000062598	ELMO2	brain_cortex	gtex	protein_coding	20	44994688	45061704	ElasticNet	0.048967	9.34362e-06	-1.4	0.000597	1	20:42680754-20:44838826
ENSG00000124116	WFDC3	pancreas	gtex	protein_coding	20	44376583	44420571	ElasticNet	0.13556	4.31241e-06	1.52	0.00059	1	20:42680754-20:44838826
ENSG00000124107	SLPI	esophagus_mucosa	gtex	protein_coding	20	43880880	43883205	ElasticNet	0.326841	2.78607e-29	0.97	0.000589	1	20:42680754-20:44838826
ENSG00000132823	OSER1	thyroid	gtex	protein_coding	20	42825136	42839431	ElasticNet	0.158524	1.2759e-13	1.28	0.000588	1	20:42680754-20:44838826
ENSG00000101470	TNNC2	cells_transformed_fibroblasts	gtex	protein_coding	20	44451853	44462384	ElasticNet	0.0330132	0.0208526	-1.54	0.000585	1	20:42680754-20:44838826
ENSG00000025772	TOMM34	blood	ntr	protein_coding	20	43570770	43589136	bslmm	0.00688193	0.00197498	-1.33	0.000585	1	20:42680754-20:44838826
ENSG00000225849.1	MKRN7P	thyroid	gtex	pseudogene	20	4.51416e+07	4.51416e+07	ElasticNet	0.33003	3.38748e-31	-1.55	0.000583	1	20:42680754-20:44838826
ENSG00000124191	TOX2	lung	gtex	protein_coding	20	42543504	42698256	ElasticNet	0.0782363	4.10325e-08	-1.14	0.000582	1	20:42680754-20:44838826
ENSG00000101457	DNTTIP1	adrenal_gland	gtex	protein_coding	20	44420576	44440066	ElasticNet	0.229831	8.88283e-08	1.78	0.00058	1	20:42680754-20:44838826
ENSG00000124107	SLPI	esophagus_muscularis	gtex	protein_coding	20	43880880	43883205	ElasticNet	0.00744755	0.214347	-1.08	0.000578	1	20:42680754-20:44838826
ENSG00000124249	KCNK15	cells_transformed_fibroblasts	gtex	protein_coding	20	43374421	43379675	ElasticNet	0.00463075	0.168432	-1.43	0.000577	1	20:42680754-20:44838826
ENSG00000124116	WFDC3	ovary	gtex	protein_coding	20	44376583	44420571	ElasticNet	0.428263	4.3959e-07	-0.146	0.000575	1	20:42680754-20:44838826
ENSG00000149634	SPATA25	brain_hypothalamus	gtex	protein_coding	20	44515128	44516274	ElasticNet	0.0541564	0.0280686	1.15	0.000575	1	20:42680754-20:44838826
ENSG00000166913	YWHAB	muscle_skeletal	gtex	protein_coding	20	43514317	43537173	ElasticNet	0.0584611	7.52338e-08	1.31	0.000575	1	20:42680754-20:44838826
ENSG00000101017	CD40	vagina	gtex	protein_coding	20	44746911	44758502	ElasticNet	0.134579	0.00261331	1.94	0.000574	1	20:42680754-20:44838826
ENSG00000101057	MYBL2	nerve_tibial	gtex	protein_coding	20	42295754	42345136	ElasticNet	0.0583415	3.9145e-06	-1.2	0.000573	1	20:42680754-20:44838826
ENSG00000124257	NEURL2	spleen	gtex	protein_coding	20	44517264	44519926	ElasticNet	0.125588	0.0211874	-1.9	0.000572	1	20:42680754-20:44838826
ENSG00000101104	PABPC1L	brain_anterior_cingulate_cortex_ba24	gtex	protein_coding	20	43538703	43587676	ElasticNet	0.203136	3.32956e-07	1.22	0.000563	1	20:42680754-20:44838826
ENSG00000168703	WFDC12	skin_sun_exposed_lower_leg	gtex	protein_coding	20	43752066	43753106	ElasticNet	0.178104	1.10071e-16	-0.784	0.000562	1	20:42680754-20:44838826
ENSG00000198185	ZNF334	colon_sigmoid	gtex	protein_coding	20	45129701	45142198	ElasticNet	0.207732	5.13872e-10	1.35	0.000562	1	20:42680754-20:44838826
ENSG00000166913	YWHAB	blood	yfs	protein_coding	20	43514317	43537173	lasso	0.0666448	6.76269e-21	-1.28	0.000557	1	20:42680754-20:44838826
ENSG00000215452	ZNF663P	brain_frontal_cortex_ba9	gtex	pseudogene	20	45042867	45087915	ElasticNet	0.0938656	0.0238588	1.45	0.000554	1	20:42680754-20:44838826
ENSG00000101104	PABPC1L	brain_substantia_nigra	gtex	protein_coding	20	43538703	43587676	ElasticNet	0.0726052	0.00453241	1.26	0.000553	1	20:42680754-20:44838826
ENSG00000149634	SPATA25	liver	gtex	protein_coding	20	44515128	44516274	ElasticNet	0.0587011	0.0208575	1.41	0.000551	1	20:42680754-20:44838826
ENSG00000225849.1	MKRN7P	artery_tibial	gtex	pseudogene	20	4.5138e+07	4.5138e+07	ElasticNet	0.109833	3.05659e-06	0.777	0.000539	1	20:42680754-20:44838826
ENSG00000101104	PABPC1L	brain_hippocampus	gtex	protein_coding	20	43538703	43587676	ElasticNet	0.105872	0.0134248	1.56	0.000538	1	20:42680754-20:44838826
ENSG00000124159	MATN4	pancreas	gtex	protein_coding	20	43922085	43937169	ElasticNet	0.233026	6.22271e-11	-0.993	0.000537	1	20:42680754-20:44838826
ENSG00000064655	EYA2	breast_mammary_tissue	gtex	protein_coding	20	45523263	45817492	ElasticNet	0.0310838	0.00348123	-0.855	0.000536	1	20:42680754-20:44838826
ENSG00000197496	SLC2A10	pituitary	gtex	protein_coding	20	45338126	45364965	ElasticNet	0.0670577	0.00172168	0.855	0.000536	1	20:42680754-20:44838826
ENSG00000225849.1	MKRN7P	vagina	gtex	pseudogene	20	45093582	45093582	ElasticNet	0.115327	0.189582	0.855	0.000536	1	20:42680754-20:44838826
ENSG00000100979	PLTP	spleen	gtex	protein_coding	20	44527399	44540794	ElasticNet	0.0913639	0.0877177	-1.67	0.000536	1	20:42680754-20:44838826
ENSG00000064205	WISP2	esophagus_mucosa	gtex	protein_coding	20	43343485	43357150	ElasticNet	0.0515586	0.000404662	1.88	0.000536	1	20:42680754-20:44838826
ENSG00000101443	WFDC2	brain_cortex	gtex	protein_coding	20	44098346	44110172	ElasticNet	0.0472068	0.124142	1.46	0.000534	1	20:42680754-20:44838826
ENSG00000225849.1	MKRN7P	skin_not_sun_exposed_suprapubic	gtex	pseudogene	20	4.51507e+07	4.51507e+07	ElasticNet	0.291548	6.64247e-24	-1.02	0.000532	1	20:42680754-20:44838826
ENSG00000244274	DBNDD2	esophagus_gastroesophageal_junction	gtex	protein_coding	20	44034697	44039250	ElasticNet	0.167431	1.77958e-08	-1.77	0.000526	1	20:42680754-20:44838826
ENSG00000100979	PLTP	esophagus_gastroesophageal_junction	gtex	protein_coding	20	44527399	44540794	ElasticNet	0.0476006	0.0109012	1.51	0.000525	1	20:42680754-20:44838826
ENSG00000124194	GDAP1L1	brain_cerebellar_hemisphere	gtex	protein_coding	20	42875887	42909013	ElasticNet	0.0168405	0.0236261	-1.3	0.000524	1	20:42680754-20:44838826
ENSG00000132801	ZSWIM3	stomach	gtex	protein_coding	20	44486256	44507761	ElasticNet	0.050823	0.0463526	-1.24	0.000524	1	20:42680754-20:44838826
ENSG00000124257	NEURL2	adipose_subcutaneous	gtex	protein_coding	20	44517264	44519926	ElasticNet	0.144054	9.31392e-08	1.03	0.000523	1	20:42680754-20:44838826
ENSG00000101049	SGK2	skin_sun_exposed_lower_leg	gtex	protein_coding	20	42187608	42216877	ElasticNet	0.0271895	0.0107861	1.25	0.000523	1	20:42680754-20:44838826
ENSG00000166913	YWHAB	nerve_tibial	gtex	protein_coding	20	43514317	43537173	ElasticNet	-0.00317167	0.17499	1.2	0.000521	1	20:42680754-20:44838826
ENSG00000025772	TOMM34	blood	yfs	protein_coding	20	43570771	43589127	enet	0.35243	2.37719e-121	-1.23	0.000519	1	20:42680754-20:44838826
ENSG00000124257	NEURL2	heart_atrial_appendage	gtex	protein_coding	20	44517264	44519926	ElasticNet	0.0391144	0.00426505	2.15	0.000512	1	20:42680754-20:44838826
ENSG00000101457	DNTTIP1	skin_not_sun_exposed_suprapubic	gtex	protein_coding	20	44420576	44440066	ElasticNet	0.028443	0.000144554	2.18	0.00051	1	20:42680754-20:44838826
ENSG00000132824	SERINC3	pancreas	gtex	protein_coding	20	43124862	43150750	ElasticNet	0.0158959	0.0424197	-1.14	0.000505	1	20:42680754-20:44838826
ENSG00000198185	ZNF334	nerve_tibial	gtex	protein_coding	20	45129701	45142198	ElasticNet	0.411562	4.36645e-36	1.29	0.000504	1	20:42680754-20:44838826
ENSG00000124140	SLC12A5	brain_cortex	gtex	protein_coding	20	44650356	44688784	ElasticNet	-0.0269227	0.231123	-2.1	0.000504	1	20:42680754-20:44838826
ENSG00000197496	SLC2A10	artery_aorta	gtex	protein_coding	20	45338126	45364965	ElasticNet	0.0869978	1.09871e-07	-1.88	0.000498	1	20:42680754-20:44838826
ENSG00000166913	YWHAB	esophagus_mucosa	gtex	protein_coding	20	43514317	43537173	ElasticNet	0.113233	5.49082e-09	1.23	0.000498	1	20:42680754-20:44838826
ENSG00000158296	SLC13A3	ovary	gtex	protein_coding	20	45186463	45304714	ElasticNet	0.0683231	0.19022	-1.26	0.000497	1	20:42680754-20:44838826
ENSG00000025772	TOMM34	esophagus_muscularis	gtex	protein_coding	20	43570771	43589127	ElasticNet	0.0652805	0.00139493	-1.38	0.000491	1	20:42680754-20:44838826
ENSG00000223891	OSER1-AS1	colon_sigmoid	gtex	lincRNA	20	42839600	42854667	ElasticNet	0.206028	4.00491e-08	-1.02	0.00049	1	20:42680754-20:44838826
ENSG00000124257	NEURL2	adipose_visceral_omentum	gtex	protein_coding	20	44517264	44519926	ElasticNet	0.164753	9.08149e-12	1.07	0.000489	1	20:42680754-20:44838826
ENSG00000124140	SLC12A5	artery_tibial	gtex	protein_coding	20	44650356	44688784	ElasticNet	0.0346648	0.138858	0.772	0.000489	1	20:42680754-20:44838826
ENSG00000124102	PI3	blood	ntr	protein_coding	20	43803542	43805185	lasso	0.0223043	7.2248e-08	-1.08	0.000483	1	20:42680754-20:44838826
ENSG00000132824	SERINC3	breast_mammary_tissue	gtex	protein_coding	20	43124862	43150750	ElasticNet	0.15016	1.12654e-06	-1.2	0.000482	1	20:42680754-20:44838826
ENSG00000269549.1	AL031663.2	adipose_subcutaneous	gtex	protein_coding	20	4.40011e+07	4.40011e+07	ElasticNet	0.102193	1.52251e-06	-1.27	0.000482	1	20:42680754-20:44838826
ENSG00000149654	CDH22	brain_nucleus_accumbens_basal_ganglia	gtex	protein_coding	20	44802372	44937137	ElasticNet	0.00479463	0.18971	-0.696	0.000481	1	20:42680754-20:44838826
ENSG00000101104	PABPC1L	brain_nucleus_accumbens_basal_ganglia	gtex	protein_coding	20	43538703	43587676	ElasticNet	0.0762757	8.10619e-05	1.1	0.000478	1	20:42680754-20:44838826
ENSG00000132824	SERINC3	adipose_visceral_omentum	gtex	protein_coding	20	43124862	43150750	ElasticNet	0.120497	1.00126e-07	-1.23	0.000478	1	20:42680754-20:44838826
ENSG00000064655	EYA2	artery_tibial	gtex	protein_coding	20	45523263	45817492	ElasticNet	0.00522565	0.0961207	-1.96	0.000464	1	20:42680754-20:44838826
ENSG00000132824	SERINC3	heart_left_ventricle	gtex	protein_coding	20	43124862	43150750	ElasticNet	0.0406378	0.0536501	-1.08	0.000463	1	20:42680754-20:44838826
ENSG00000101017	CD40	brain_substantia_nigra	gtex	protein_coding	20	44746911	44758502	ElasticNet	0.0281486	0.0241765	1.37	0.000461	1	20:42680754-20:44838826
ENSG00000215452	ZNF663P	small_intestine_terminal_ileum	gtex	pseudogene	20	45042867	45087915	ElasticNet	0.24168	2.14141e-05	-1.45	0.000458	1	20:42680754-20:44838826
ENSG00000168703	WFDC12	esophagus_mucosa	gtex	protein_coding	20	43752066	43753106	ElasticNet	0.0131154	0.00612366	-1.36	0.000458	1	20:42680754-20:44838826
ENSG00000225849.1	MKRN7P	brain_substantia_nigra	gtex	pseudogene	20	44615966	44615966	ElasticNet	0.0307675	0.00420079	-0.971	0.000458	1	20:42680754-20:44838826
ENSG00000184617	ZNF840	lung	gtex	pseudogene	20	45113100	45121279	ElasticNet	0.12369	6.55525e-10	-0.284	0.000452	1	20:42680754-20:44838826
ENSG00000168734	PKIG	colon_transverse	gtex	protein_coding	20	43160426	43252888	ElasticNet	0.0251214	0.0881922	-1.1	0.00045	1	20:42680754-20:44838826
ENSG00000124257	NEURL2	artery_aorta	gtex	protein_coding	20	44517264	44519926	ElasticNet	0.0443881	0.0249538	1.21	0.00045	1	20:42680754-20:44838826
ENSG00000223891	OSER1-AS1	esophagus_gastroesophageal_junction	gtex	lincRNA	20	42839600	42854667	ElasticNet	0.209904	3.23648e-09	-0.966	0.000447	1	20:42680754-20:44838826
ENSG00000225849.1	MKRN7P	ovary	gtex	pseudogene	20	4.50625e+07	4.50625e+07	ElasticNet	0.174012	0.00235378	-1.3	0.000446	1	20:42680754-20:44838826
ENSG00000269549.1	AL031663.2	colon_sigmoid	gtex	protein_coding	20	4.4033e+07	4.4033e+07	ElasticNet	0.00568892	0.338717	-1.72	0.000444	1	20:42680754-20:44838826
ENSG00000101017	CD40	brain_anterior_cingulate_cortex_ba24	gtex	protein_coding	20	44746911	44758502	ElasticNet	0.0811267	0.131688	-0.377	0.000444	1	20:42680754-20:44838826
ENSG00000124134	KCNS1	brain_dorsolateral_prefrontal_cortex	cmc	protein_coding	20	43720949	43729753	lasso	0.193001	5.70152e-23	1.24	0.000443	1	20:42680754-20:44838826
ENSG00000100979	PLTP	esophagus_mucosa	gtex	protein_coding	20	44527399	44540794	ElasticNet	0.0943626	2.47356e-11	1.1	0.000443	1	20:42680754-20:44838826
ENSG00000225849.1	MKRN7P	spleen	gtex	pseudogene	20	45090540	45090540	ElasticNet	0.23657	2.0693e-06	0.163	0.000443	1	20:42680754-20:44838826
ENSG00000100982	PCIF1	adrenal_gland	gtex	protein_coding	20	44563267	44576662	ElasticNet	0.070022	0.047019	-1.63	0.00044	1	20:42680754-20:44838826
ENSG00000223891	OSER1-AS1	artery_tibial	gtex	lincRNA	20	42839600	42854667	ElasticNet	0.270547	3.57041e-21	-0.985	0.000438	1	20:42680754-20:44838826
ENSG00000101104	PABPC1L	artery_aorta	gtex	protein_coding	20	43538703	43587676	ElasticNet	0.0372639	0.107383	-1.98	0.000434	1	20:42680754-20:44838826
ENSG00000124116	WFDC3	brain_spinal_cord_cervical_c-1	gtex	protein_coding	20	44376583	44420571	ElasticNet	0.20177	0.00296607	1.89	0.000431	1	20:42680754-20:44838826
ENSG00000124194	GDAP1L1	esophagus_gastroesophageal_junction	gtex	protein_coding	20	42875887	42909013	ElasticNet	0.007327	0.359641	1.03	0.000429	1	20:42680754-20:44838826
ENSG00000166913	YWHAB	artery_aorta	gtex	protein_coding	20	43514317	43537173	ElasticNet	0.0118528	0.0170431	1.16	0.000429	1	20:42680754-20:44838826
ENSG00000101104	PABPC1L	brain_frontal_cortex_ba9	gtex	protein_coding	20	43538703	43587676	ElasticNet	0.0815921	0.0788451	1.13	0.000428	1	20:42680754-20:44838826
ENSG00000225849.1	MKRN7P	brain_hippocampus	gtex	pseudogene	20	4.49445e+07	4.49445e+07	ElasticNet	0.00289368	0.00119221	1.28	0.000427	1	20:42680754-20:44838826
ENSG00000225849.1	MKRN7P	brain_frontal_cortex_ba9	gtex	pseudogene	20	45056980	45056980	ElasticNet	0.129911	0.000278571	-1.75	0.000425	1	20:42680754-20:44838826
ENSG00000124145	SDC4	brain_nucleus_accumbens_basal_ganglia	gtex	protein_coding	20	43953928	43977064	ElasticNet	0.0304528	0.00463903	1.95	0.000423	1	20:42680754-20:44838826
ENSG00000101448	EPPIN	testis	gtex	protein_coding	20	44165625	44176391	ElasticNet	0.396441	9.14957e-20	-1.3	0.000423	1	20:42680754-20:44838826
ENSG00000124191	TOX2	heart_left_ventricle	gtex	protein_coding	20	42543504	42698256	ElasticNet	0.312618	7.72035e-19	-0.91	0.000422	1	20:42680754-20:44838826
ENSG00000101052	IFT52	adipose_visceral_omentum	gtex	protein_coding	20	42219571	42275936	ElasticNet	0.156815	4.14439e-12	-0.973	0.000422	1	20:42680754-20:44838826
ENSG00000101049	SGK2	artery_aorta	gtex	protein_coding	20	42187608	42216877	ElasticNet	0.000857368	0.14114	-1.09	0.000422	1	20:42680754-20:44838826
ENSG00000124140	SLC12A5	brain_hippocampus	gtex	protein_coding	20	44650356	44688784	ElasticNet	0.0622759	0.393468	0.33	0.000421	1	20:42680754-20:44838826
ENSG00000197496	SLC2A10	esophagus_muscularis	gtex	protein_coding	20	45338126	45364965	ElasticNet	0.0259321	0.122097	0.186	0.000421	1	20:42680754-20:44838826
ENSG00000149596	JPH2	adrenal_gland	gtex	protein_coding	20	42740335	42816218	ElasticNet	0.1864	1.44798e-06	-0.903	0.000421	1	20:42680754-20:44838826
ENSG00000100979	PLTP	adipose_visceral_omentum	gtex	protein_coding	20	44527399	44540794	ElasticNet	0.0835094	1.12445e-08	1.31	0.000419	1	20:42680754-20:44838826
ENSG00000132823	OSER1	cells_transformed_fibroblasts	gtex	protein_coding	20	42825136	42839431	ElasticNet	0.121907	2.23193e-09	0.938	0.000418	1	20:42680754-20:44838826
ENSG00000204070	SYS1	stomach	gtex	protein_coding	20	43990577	44005438	ElasticNet	0.0531108	0.00365642	-1.45	0.000417	1	20:42680754-20:44838826
ENSG00000215452	ZNF663P	brain_hypothalamus	gtex	pseudogene	20	45042867	45087915	ElasticNet	0.097578	0.246506	0.0146	0.000417	1	20:42680754-20:44838826
ENSG00000100979	PLTP	thyroid	gtex	protein_coding	20	44527399	44540794	ElasticNet	0.063264	0.000146224	1.84	0.000416	1	20:42680754-20:44838826
ENSG00000132823	OSER1	testis	gtex	protein_coding	20	42825136	42839431	ElasticNet	0.219471	5.55334e-10	1.03	0.000414	1	20:42680754-20:44838826
ENSG00000175121	WFDC5	skin_sun_exposed_lower_leg	gtex	protein_coding	20	43738093	43743813	ElasticNet	0.141645	2.14512e-11	0.822	0.000414	1	20:42680754-20:44838826
ENSG00000101109	STK4	brain_putamen_basal_ganglia	gtex	protein_coding	20	43595115	43708600	ElasticNet	0.0903796	0.00653155	-0.606	0.000414	1	20:42680754-20:44838826
ENSG00000101104	PABPC1L	whole_blood	gtex	protein_coding	20	43538703	43587676	ElasticNet	0.114535	3.69111e-07	-1.22	0.000414	1	20:42680754-20:44838826
ENSG00000132824	SERINC3	skin_not_sun_exposed_suprapubic	gtex	protein_coding	20	43124862	43150750	ElasticNet	0.0551577	1.85492e-05	-0.983	0.000413	1	20:42680754-20:44838826
ENSG00000101017	CD40	brain_frontal_cortex_ba9	gtex	protein_coding	20	44746911	44758502	ElasticNet	0.0183129	0.01567	-0.06	0.000413	1	20:42680754-20:44838826
ENSG00000101052	IFT52	esophagus_mucosa	gtex	protein_coding	20	42219571	42275936	ElasticNet	0.180055	4.30549e-16	-0.991	0.000413	1	20:42680754-20:44838826
ENSG00000198185	ZNF334	adrenal_gland	gtex	protein_coding	20	45129701	45142198	ElasticNet	0.406162	1.68446e-15	1.92	0.000412	1	20:42680754-20:44838826
ENSG00000132824	SERINC3	esophagus_gastroesophageal_junction	gtex	protein_coding	20	43124862	43150750	ElasticNet	0.0199333	0.147802	-1.01	0.000411	1	20:42680754-20:44838826
ENSG00000101052	IFT52	spleen	gtex	protein_coding	20	42219571	42275936	ElasticNet	0.0974384	0.000393326	-1.09	0.000411	1	20:42680754-20:44838826
ENSG00000124145	SDC4	artery_tibial	gtex	protein_coding	20	43953928	43977064	ElasticNet	0.0224824	0.000140106	0.77	0.000411	1	20:42680754-20:44838826
ENSG00000132824	SERINC3	lung	gtex	protein_coding	20	43124862	43150750	ElasticNet	0.0201644	0.00105042	-0.994	0.00041	1	20:42680754-20:44838826
ENSG00000124145	SDC4	heart_atrial_appendage	gtex	protein_coding	20	43953928	43977064	ElasticNet	0.0369499	0.086243	1.07	0.000407	1	20:42680754-20:44838826
ENSG00000225849.1	MKRN7P	testis	gtex	pseudogene	20	45207945	45207945	ElasticNet	0.293224	9.4905e-13	1.64	0.000406	1	20:42680754-20:44838826
ENSG00000132824	SERINC3	colon_transverse	gtex	protein_coding	20	43124862	43150750	ElasticNet	0.131825	3.36922e-09	-0.993	0.000405	1	20:42680754-20:44838826
ENSG00000101017	CD40	heart_atrial_appendage	gtex	protein_coding	20	44746911	44758502	ElasticNet	0.0200476	1.24665e-05	0.0285	0.000402	1	20:42680754-20:44838826
ENSG00000124104	SNX21	esophagus_muscularis	gtex	protein_coding	20	44462449	44471914	ElasticNet	0.114251	4.56427e-08	1.82	0.000402	1	20:42680754-20:44838826
ENSG00000244274	DBNDD2	muscle_skeletal	gtex	protein_coding	20	44034697	44039250	ElasticNet	0.0288016	0.00607409	-0.342	0.000402	0	20:42680754-20:44838826
ENSG00000215452	ZNF663P	cells_transformed_fibroblasts	gtex	pseudogene	20	45042867	45087915	ElasticNet	0.391256	9.81403e-26	-1.13	0.000401	0	20:42680754-20:44838826
ENSG00000196839	ADA	nerve_tibial	gtex	protein_coding	20	43248163	43280874	ElasticNet	0.0273927	0.0100673	-1.08	0.0004	0	20:42680754-20:44838826
ENSG00000101098	RIMS4	ovary	gtex	protein_coding	20	43380449	43438979	ElasticNet	0.1461	0.0851567	0.396	0.0004	0	20:42680754-20:44838826
ENSG00000132823	OSER1	esophagus_muscularis	gtex	protein_coding	20	42825136	42839431	ElasticNet	0.0828	0.0034446	0.831	0.0004	0	20:42680754-20:44838826
ENSG00000225849.1	MKRN7P	skin_sun_exposed_lower_leg	gtex	pseudogene	20	45056673	45056673	ElasticNet	0.212662	6.38905e-19	0.356	0.0004	0	20:42680754-20:44838826
ENSG00000132823	OSER1	artery_aorta	gtex	protein_coding	20	42825136	42839431	ElasticNet	0.000208486	0.0691451	0.891	0.000399	0	20:42680754-20:44838826
ENSG00000101457	DNTTIP1	cells_ebv-transformed_lymphocytes	gtex	protein_coding	20	44420576	44440066	ElasticNet	0.101723	0.00806307	1.46	0.000399	0	20:42680754-20:44838826
ENSG00000132824	SERINC3	adipose_subcutaneous	gtex	protein_coding	20	43124862	43150750	ElasticNet	0.182063	3.35851e-19	-0.999	0.000398	0	20:42680754-20:44838826
ENSG00000132824	SERINC3	muscle_skeletal	gtex	protein_coding	20	43124862	43150750	ElasticNet	0.0324413	1.91455e-05	-0.999	0.000398	0	20:42680754-20:44838826
ENSG00000132824	SERINC3	skin_sun_exposed_lower_leg	gtex	protein_coding	20	43124862	43150750	ElasticNet	0.0697308	1.67458e-08	-0.993	0.000398	0	20:42680754-20:44838826
ENSG00000132824	SERINC3	thyroid	gtex	protein_coding	20	43124862	43150750	ElasticNet	0.0923264	2.19106e-08	-1.01	0.000398	0	20:42680754-20:44838826
ENSG00000132824	SERINC3	nerve_tibial	gtex	protein_coding	20	43124862	43150750	ElasticNet	0.167569	5.08354e-13	-0.992	0.000397	0	20:42680754-20:44838826
ENSG00000064655	EYA2	esophagus_muscularis	gtex	protein_coding	20	45523263	45817492	ElasticNet	0.084005	5.48654e-05	-0.809	0.000397	0	20:42680754-20:44838826
ENSG00000243543	WFDC6	thyroid	gtex	protein_coding	20	44162835	44168134	ElasticNet	0.181844	9.33772e-16	1.86	0.000397	0	20:42680754-20:44838826
ENSG00000172315	TP53RK	adipose_visceral_omentum	gtex	protein_coding	20	45313004	45318418	ElasticNet	0.0245938	0.0218047	0.794	0.000395	0	20:42680754-20:44838826
ENSG00000100985	MMP9	artery_tibial	gtex	protein_coding	20	44637547	44645200	ElasticNet	0.00965426	0.10583	-0.413	0.000394	0	20:42680754-20:44838826
ENSG00000100979	PLTP	heart_left_ventricle	gtex	protein_coding	20	44527399	44540794	ElasticNet	0.0784252	1.03787e-05	-0.65	0.000392	0	20:42680754-20:44838826
ENSG00000101104	PABPC1L	brain_putamen_basal_ganglia	gtex	protein_coding	20	43538703	43587676	ElasticNet	0.119146	0.00256981	1.12	0.000392	0	20:42680754-20:44838826
ENSG00000100979	PLTP	artery_aorta	gtex	protein_coding	20	44527399	44540794	ElasticNet	0.0914102	2.06297e-05	1.14	0.000391	0	20:42680754-20:44838826
ENSG00000124155	PIGT	blood	yfs	protein_coding	20	44044717	44054884	bslmm	0.00854995	0.000585112	0.0159	0.000391	0	20:42680754-20:44838826
ENSG00000101017	CD40	breast_mammary_tissue	gtex	protein_coding	20	44746911	44758502	ElasticNet	0.0212303	0.025156	0.000688	0.00039	0	20:42680754-20:44838826
ENSG00000196839	ADA	spleen	gtex	protein_coding	20	43248163	43280874	ElasticNet	0.13033	0.0110037	0.869	0.00039	0	20:42680754-20:44838826
ENSG00000100979	PLTP	skin_sun_exposed_lower_leg	gtex	protein_coding	20	44527399	44540794	ElasticNet	0.0633765	1.6396e-06	1.02	0.000387	0	20:42680754-20:44838826
ENSG00000132824	SERINC3	prostate	gtex	protein_coding	20	43124862	43150750	ElasticNet	0.0340698	0.00101351	-0.956	0.000386	0	20:42680754-20:44838826
ENSG00000101052	IFT52	whole_blood	gtex	protein_coding	20	42219571	42275936	ElasticNet	0.105677	2.46002e-06	0.9	0.000386	0	20:42680754-20:44838826
ENSG00000198185	ZNF334	uterus	gtex	protein_coding	20	45129701	45142198	ElasticNet	0.210107	9.57465e-06	-1.05	0.000385	0	20:42680754-20:44838826
ENSG00000232135	RP3-461P17.6	testis	gtex	pseudogene	20	44165435	44165653	ElasticNet	0.643182	4.71877e-41	1.64	0.000385	0	20:42680754-20:44838826
ENSG00000100979	PLTP	artery_tibial	gtex	protein_coding	20	44527399	44540794	ElasticNet	0.159494	1.61626e-11	1.81	0.000385	0	20:42680754-20:44838826
ENSG00000132823	OSER1	adipose_visceral_omentum	gtex	protein_coding	20	42825136	42839431	ElasticNet	0.0470546	6.0569e-05	0.945	0.000383	0	20:42680754-20:44838826
ENSG00000101104	PABPC1L	pancreas	gtex	protein_coding	20	43538703	43587676	ElasticNet	0.142941	9.14813e-09	0.624	0.000383	0	20:42680754-20:44838826
ENSG00000101104	PABPC1L	cells_transformed_fibroblasts	gtex	protein_coding	20	43538703	43587676	ElasticNet	0.196853	1.0137e-10	-1.01	0.000382	0	20:42680754-20:44838826
ENSG00000100979	PLTP	brain_frontal_cortex_ba9	gtex	protein_coding	20	44527399	44540794	ElasticNet	0.0734976	0.0135197	1.83	0.000379	0	20:42680754-20:44838826
ENSG00000101017	CD40	nerve_tibial	gtex	protein_coding	20	44746911	44758502	ElasticNet	0.0704931	7.32072e-05	0.0434	0.000379	0	20:42680754-20:44838826
ENSG00000185513	L3MBTL1	minor_salivary_gland	gtex	protein_coding	20	42136320	42179590	ElasticNet	-0.189821	0.166279	0.741	0.000378	0	20:42680754-20:44838826
ENSG00000158296	SLC13A3	pituitary	gtex	protein_coding	20	45186463	45304714	ElasticNet	0.0902331	0.0745297	1.16	0.000378	0	20:42680754-20:44838826
ENSG00000124191	TOX2	small_intestine_terminal_ileum	gtex	protein_coding	20	42543504	42698256	ElasticNet	0.29147	3.37534e-06	1.01	0.000378	0	20:42680754-20:44838826
ENSG00000101443	WFDC2	brain_cerebellum	gtex	protein_coding	20	44098346	44110172	ElasticNet	0.120473	2.25275e-05	-1.2	0.000378	0	20:42680754-20:44838826
ENSG00000101109	STK4	muscle_skeletal	gtex	protein_coding	20	43595115	43708600	ElasticNet	0.00666281	0.0472093	-1.12	0.000377	0	20:42680754-20:44838826
ENSG00000101049	SGK2	heart_left_ventricle	gtex	protein_coding	20	42187608	42216877	ElasticNet	0.0378579	0.231222	0.74	0.000377	0	20:42680754-20:44838826
ENSG00000124104	SNX21	thyroid	gtex	protein_coding	20	44462449	44471914	ElasticNet	0.11376	3.80385e-08	1.74	0.000376	0	20:42680754-20:44838826
ENSG00000101017	CD40	brain_dorsolateral_prefrontal_cortex	cmc	protein_coding	20	44746905	44758384	lasso	0.00066486	0.25481	0.918	0.000375	0	20:42680754-20:44838826
ENSG00000229900	HSPD1P21	testis	gtex	pseudogene	20	44168622	44168866	ElasticNet	0.507522	9.40835e-32	1.36	0.000375	0	20:42680754-20:44838826
ENSG00000223891	OSER1-AS1	adipose_visceral_omentum	gtex	lincRNA	20	42839600	42854667	ElasticNet	0.151445	2.60487e-10	-0.847	0.000373	0	20:42680754-20:44838826
ENSG00000124145	SDC4	artery_aorta	gtex	protein_coding	20	43953928	43977064	ElasticNet	0.062676	0.000239283	1.16	0.000373	0	20:42680754-20:44838826
ENSG00000198185	ZNF334	artery_tibial	gtex	protein_coding	20	45129701	45142198	ElasticNet	0.494048	2.58084e-47	1.37	0.000373	0	20:42680754-20:44838826
ENSG00000080189	SLC35C2	cells_ebv-transformed_lymphocytes	gtex	protein_coding	20	44978167	44993043	ElasticNet	0.22033	0.000562247	0.478	0.000372	0	20:42680754-20:44838826
ENSG00000100979	PLTP	adipose	metsim	protein_coding	20	44527399	44540794	enet	0.101165	6.73969e-15	-1.04	0.000372	0	20:42680754-20:44838826
ENSG00000149634	SPATA25	brain_substantia_nigra	gtex	protein_coding	20	44515128	44516274	ElasticNet	0.154243	0.33826	1.54	0.000371	0	20:42680754-20:44838826
ENSG00000124249	KCNK15	pancreas	gtex	protein_coding	20	43374421	43379675	ElasticNet	0.089486	0.0033744	1.1	0.000371	0	20:42680754-20:44838826
ENSG00000243543	WFDC6	testis	gtex	protein_coding	20	44162835	44168134	ElasticNet	0.640613	1.59403e-43	1.26	0.000371	0	20:42680754-20:44838826
ENSG00000124120	TTPAL	brain_nucleus_accumbens_basal_ganglia	gtex	protein_coding	20	43104526	43123244	ElasticNet	0.0253232	0.19734	-0.676	0.000371	0	20:42680754-20:44838826
ENSG00000132824	SERINC3	artery_tibial	gtex	protein_coding	20	43124862	43150750	ElasticNet	0.0883258	3.0734e-07	-0.855	0.00037	0	20:42680754-20:44838826
ENSG00000100979	PLTP	testis	gtex	protein_coding	20	44527399	44540794	ElasticNet	0.0699909	2.5704e-05	1.79	0.00037	0	20:42680754-20:44838826
ENSG00000064205	WISP2	thyroid	gtex	protein_coding	20	43343485	43357150	ElasticNet	0.0112539	0.00480007	0.922	0.00037	0	20:42680754-20:44838826
ENSG00000101098	RIMS4	pituitary	gtex	protein_coding	20	43380449	43438979	ElasticNet	0.0449604	0.055663	-1.01	0.000369	0	20:42680754-20:44838826
ENSG00000243543	WFDC6	lung	gtex	protein_coding	20	44162835	44168134	ElasticNet	0.0626556	2.37075e-05	1.27	0.000369	0	20:42680754-20:44838826
ENSG00000204070	SYS1	adipose_subcutaneous	gtex	protein_coding	20	43990577	44005438	ElasticNet	0.0234427	0.00190344	0.945	0.000369	0	20:42680754-20:44838826
ENSG00000124104	SNX21	whole_blood	gtex	protein_coding	20	44462449	44471914	ElasticNet	0.0336212	0.00361445	-1.79	0.000368	0	20:42680754-20:44838826
ENSG00000229957	RP5-998H6.2	brain_cerebellum	gtex	lincRNA	20	44797043	44799876	ElasticNet	0.0292507	0.0931553	-0.393	0.000368	0	20:42680754-20:44838826
ENSG00000215452	ZNF663P	testis	gtex	pseudogene	20	45042867	45087915	ElasticNet	0.137	1.02389e-06	0.419	0.000368	0	20:42680754-20:44838826
ENSG00000243995	RP1-300I2.2	testis	gtex	pseudogene	20	43859509	43861972	ElasticNet	0.101089	0.00579961	-0.538	0.000367	0	20:42680754-20:44838826
ENSG00000101076	HNF4A	brain_cortex	gtex	protein_coding	20	42984340	43061485	ElasticNet	0.0857913	1.51689e-08	-0.902	0.000367	0	20:42680754-20:44838826
ENSG00000229900	HSPD1P21	thyroid	gtex	pseudogene	20	44168622	44168866	ElasticNet	0.0642968	5.81409e-08	1.29	0.000367	0	20:42680754-20:44838826
ENSG00000124116	WFDC3	uterus	gtex	protein_coding	20	44376583	44420571	ElasticNet	0.0943429	3.90031e-06	0.511	0.000367	0	20:42680754-20:44838826
ENSG00000158296	SLC13A3	brain_anterior_cingulate_cortex_ba24	gtex	protein_coding	20	45186463	45304714	ElasticNet	0.347829	2.89399e-07	-0.686	0.000367	0	20:42680754-20:44838826
ENSG00000269549.1	AL031663.2	adipose_visceral_omentum	gtex	protein_coding	20	44057848	44057848	ElasticNet	0.0627795	0.000904367	-0.834	0.000366	0	20:42680754-20:44838826
ENSG00000198185	ZNF334	colon_transverse	gtex	protein_coding	20	45129701	45142198	ElasticNet	0.465869	1.4327e-26	0.195	0.000365	0	20:42680754-20:44838826
ENSG00000124249	KCNK15	colon_transverse	gtex	protein_coding	20	43374421	43379675	ElasticNet	0.0232938	0.0023046	-1.02	0.000365	0	20:42680754-20:44838826
ENSG00000215452	ZNF663P	lung	gtex	pseudogene	20	45042867	45087915	ElasticNet	0.136381	2.57863e-09	1.24	0.000363	0	20:42680754-20:44838826
ENSG00000223891	OSER1-AS1	liver	gtex	lincRNA	20	42839600	42854667	ElasticNet	0.0874889	0.0534665	-0.803	0.000362	0	20:42680754-20:44838826
ENSG00000197496	SLC2A10	esophagus_mucosa	gtex	protein_coding	20	45338126	45364965	ElasticNet	0.0426552	0.0022609	-1.33	0.000361	0	20:42680754-20:44838826
ENSG00000100979	PLTP	colon_transverse	gtex	protein_coding	20	44527399	44540794	ElasticNet	0.09758	9.20691e-05	1.56	0.000361	0	20:42680754-20:44838826
ENSG00000100979	PLTP	skin_not_sun_exposed_suprapubic	gtex	protein_coding	20	44527399	44540794	ElasticNet	0.0545809	0.00260601	0.653	0.00036	0	20:42680754-20:44838826
ENSG00000172315	TP53RK	whole_blood	gtex	protein_coding	20	45313004	45318418	ElasticNet	0.0735582	4.0828e-07	-0.736	0.000359	0	20:42680754-20:44838826
ENSG00000064655	EYA2	skin_not_sun_exposed_suprapubic	gtex	protein_coding	20	45523263	45817492	ElasticNet	0.052297	0.00969567	0.263	0.000358	0	20:42680754-20:44838826
ENSG00000064655	EYA2	adrenal_gland	gtex	protein_coding	20	45523263	45817492	ElasticNet	0.0984903	0.281108	-1.16	0.000358	0	20:42680754-20:44838826
ENSG00000124107	SLPI	adipose	metsim	protein_coding	20	43880880	43883205	lasso	0.0172878	0.00103979	-0.371	0.000358	0	20:42680754-20:44838826
ENSG00000101017	CD40	skin_not_sun_exposed_suprapubic	gtex	protein_coding	20	44746911	44758502	ElasticNet	0.0506638	0.00097404	0.16	0.000358	0	20:42680754-20:44838826
ENSG00000100979	PLTP	liver	gtex	protein_coding	20	44527399	44540794	ElasticNet	0.0695116	0.0135005	1.47	0.000358	0	20:42680754-20:44838826
ENSG00000223891	OSER1-AS1	heart_left_ventricle	gtex	lincRNA	20	42839600	42854667	ElasticNet	0.0415313	0.000291993	-0.861	0.000358	0	20:42680754-20:44838826
ENSG00000101017	CD40	artery_tibial	gtex	protein_coding	20	44746911	44758502	ElasticNet	0.0266347	0.0373545	-0.0646	0.000357	0	20:42680754-20:44838826
ENSG00000149596	JPH2	esophagus_muscularis	gtex	protein_coding	20	42740335	42816218	ElasticNet	0.115936	9.28373e-06	0.567	0.000355	0	20:42680754-20:44838826
ENSG00000101017	CD40	whole_blood	gtex	protein_coding	20	44746911	44758502	ElasticNet	0.24578	1.27166e-19	-0.774	0.000355	0	20:42680754-20:44838826
ENSG00000101473	ACOT8	vagina	gtex	protein_coding	20	44470360	44486045	ElasticNet	0.0878397	0.0363042	0.814	0.000355	0	20:42680754-20:44838826
ENSG00000101443	WFDC2	brain_cerebellar_hemisphere	gtex	protein_coding	20	44098346	44110172	ElasticNet	0.16034	2.21389e-05	-0.582	0.000354	0	20:42680754-20:44838826
ENSG00000124257	NEURL2	adrenal_gland	gtex	protein_coding	20	44517264	44519926	ElasticNet	0.0624825	0.270659	0.854	0.000353	0	20:42680754-20:44838826
ENSG00000124102	PI3	whole_blood	gtex	protein_coding	20	43803517	43805185	ElasticNet	0.00411129	0.0438753	-0.663	0.000353	0	20:42680754-20:44838826
ENSG00000269549.1	AL031663.2	artery_tibial	gtex	protein_coding	20	43925083	43925083	ElasticNet	0.086109	6.14536e-09	-0.482	0.000352	0	20:42680754-20:44838826
ENSG00000101049	SGK2	brain_anterior_cingulate_cortex_ba24	gtex	protein_coding	20	42187608	42216877	ElasticNet	-0.00587356	0.0932879	0.97	0.000352	0	20:42680754-20:44838826
ENSG00000132823	OSER1	lung	gtex	protein_coding	20	42825136	42839431	ElasticNet	0.121584	4.09614e-07	0.547	0.000352	0	20:42680754-20:44838826
ENSG00000225849.1	MKRN7P	heart_left_ventricle	gtex	pseudogene	20	45141833	45141833	ElasticNet	0.155944	7.35177e-08	-0.195	0.000351	0	20:42680754-20:44838826
ENSG00000124251	TP53TG5	whole_blood	gtex	protein_coding	20	44002526	44036529	ElasticNet	0.0454783	0.00744305	-0.887	0.00035	0	20:42680754-20:44838826
ENSG00000101443	WFDC2	skin_not_sun_exposed_suprapubic	gtex	protein_coding	20	44098346	44110172	ElasticNet	0.0531043	0.00259076	1.19	0.00035	0	20:42680754-20:44838826
ENSG00000124191	TOX2	artery_tibial	gtex	protein_coding	20	42543504	42698256	ElasticNet	0.0521721	0.0003928	0.782	0.000349	0	20:42680754-20:44838826
ENSG00000197496	SLC2A10	cells_transformed_fibroblasts	gtex	protein_coding	20	45338126	45364965	ElasticNet	0.0798801	1.41323e-05	-0.84	0.000349	0	20:42680754-20:44838826
ENSG00000025772	TOMM34	thyroid	gtex	protein_coding	20	43570771	43589127	ElasticNet	0.051793	0.000540647	-0.575	0.000349	0	20:42680754-20:44838826
ENSG00000215452	ZNF663P	colon_transverse	gtex	pseudogene	20	45042867	45087915	ElasticNet	0.326757	4.2334e-19	-1.6	0.000348	0	20:42680754-20:44838826
ENSG00000225849.1	MKRN7P	brain_anterior_cingulate_cortex_ba24	gtex	pseudogene	20	45125015	45125015	ElasticNet	0.151467	0.10989	1.08	0.000348	0	20:42680754-20:44838826
ENSG00000182931	WFDC10B	skin_sun_exposed_lower_leg	gtex	protein_coding	20	44313292	44333658	ElasticNet	0.0907052	8.9128e-07	-1.48	0.000348	0	20:42680754-20:44838826
ENSG00000100979	PLTP	cells_ebv-transformed_lymphocytes	gtex	protein_coding	20	44527399	44540794	ElasticNet	0.0376443	0.000158925	-1.42	0.000348	0	20:42680754-20:44838826
ENSG00000100979	PLTP	whole_blood	gtex	protein_coding	20	44527399	44540794	ElasticNet	-0.00295382	0.0138968	-1.66	0.000348	0	20:42680754-20:44838826
ENSG00000101057	MYBL2	pancreas	gtex	protein_coding	20	42295754	42345136	ElasticNet	0.0240558	0.0202483	0.686	0.000347	0	20:42680754-20:44838826
ENSG00000124155	PIGT	adipose	metsim	protein_coding	20	44044717	44054884	enet	0.011251	0.00678575	-0.519	0.000346	0	20:42680754-20:44838826
ENSG00000158296	SLC13A3	brain_putamen_basal_ganglia	gtex	protein_coding	20	45186463	45304714	ElasticNet	0.0333073	0.0753185	-1.38	0.000346	0	20:42680754-20:44838826
ENSG00000124191	TOX2	adipose_visceral_omentum	gtex	protein_coding	20	42543504	42698256	ElasticNet	0.341679	2.74801e-27	-0.347	0.000346	0	20:42680754-20:44838826
ENSG00000168634	WFDC13	skin_sun_exposed_lower_leg	gtex	protein_coding	20	44330655	44337456	ElasticNet	0.0958678	1.03297e-08	-1.54	0.000346	0	20:42680754-20:44838826
ENSG00000184617	ZNF840	stomach	gtex	pseudogene	20	45113100	45121279	ElasticNet	0.130162	0.0503562	0.287	0.000346	0	20:42680754-20:44838826
ENSG00000124251	TP53TG5	liver	gtex	protein_coding	20	44002526	44036529	ElasticNet	0.0422994	0.103549	1.05	0.000346	0	20:42680754-20:44838826
ENSG00000100979	PLTP	heart_atrial_appendage	gtex	protein_coding	20	44527399	44540794	ElasticNet	0.179865	1.59939e-05	1.61	0.000346	0	20:42680754-20:44838826
ENSG00000215450	RP5-890O15.3	nerve_tibial	gtex	pseudogene	20	45789477	45790339	ElasticNet	0.0188326	0.156486	-0.322	0.000345	0	20:42680754-20:44838826
ENSG00000124233	SEMG1	whole_blood	gtex	protein_coding	20	43835638	43838413	ElasticNet	0.0328179	0.00898329	-0.253	0.000345	0	20:42680754-20:44838826
ENSG00000132823	OSER1	artery_tibial	gtex	protein_coding	20	42825136	42839431	ElasticNet	0.0285797	0.00250049	0.696	0.000345	0	20:42680754-20:44838826
ENSG00000124145	SDC4	cells_transformed_fibroblasts	gtex	protein_coding	20	43953928	43977064	ElasticNet	0.112391	5.03616e-07	0.739	0.000344	0	20:42680754-20:44838826
ENSG00000215452	ZNF663P	thyroid	gtex	pseudogene	20	45042867	45087915	ElasticNet	0.26224	1.2586e-23	-0.244	0.000344	0	20:42680754-20:44838826
ENSG00000025772	TOMM34	uterus	gtex	protein_coding	20	43570771	43589127	ElasticNet	0.0495493	0.00811322	-1.05	0.000343	0	20:42680754-20:44838826
ENSG00000223891	OSER1-AS1	artery_aorta	gtex	lincRNA	20	42839600	42854667	ElasticNet	0.236663	8.21619e-16	-0.674	0.000343	0	20:42680754-20:44838826
ENSG00000204070	SYS1	thyroid	gtex	protein_coding	20	43990577	44005438	ElasticNet	0.0337419	0.0136259	-0.875	0.000343	0	20:42680754-20:44838826
ENSG00000124191	TOX2	testis	gtex	protein_coding	20	42543504	42698256	ElasticNet	0.0994321	0.00116056	-0.784	0.000343	0	20:42680754-20:44838826
ENSG00000197496	SLC2A10	ovary	gtex	protein_coding	20	45338126	45364965	ElasticNet	0.00103907	0.0563275	0.628	0.000343	0	20:42680754-20:44838826
ENSG00000168703	WFDC12	skin_not_sun_exposed_suprapubic	gtex	protein_coding	20	43752066	43753106	ElasticNet	0.0536699	8.62362e-05	-0.447	0.000343	0	20:42680754-20:44838826
ENSG00000101443	WFDC2	adipose_subcutaneous	gtex	protein_coding	20	44098346	44110172	ElasticNet	0.0103313	0.102954	-0.676	0.000342	0	20:42680754-20:44838826
ENSG00000225849.1	MKRN7P	nerve_tibial	gtex	pseudogene	20	45140689	45140689	ElasticNet	0.292257	4.90011e-22	0.519	0.000341	0	20:42680754-20:44838826
ENSG00000158296	SLC13A3	brain_cortex	gtex	protein_coding	20	45186463	45304714	ElasticNet	0.185264	1.35017e-05	0.718	0.000341	0	20:42680754-20:44838826
ENSG00000132823	OSER1	colon_transverse	gtex	protein_coding	20	42825136	42839431	ElasticNet	0.0893992	7.1703e-06	0.753	0.000341	0	20:42680754-20:44838826
ENSG00000100979	PLTP	small_intestine_terminal_ileum	gtex	protein_coding	20	44527399	44540794	ElasticNet	0.0563455	0.0104381	1.33	0.00034	0	20:42680754-20:44838826
ENSG00000196839	ADA	brain_dorsolateral_prefrontal_cortex	cmc	protein_coding	20	43248162	43280376	enet	0.0803587	5.06141e-10	-0.729	0.000339	0	20:42680754-20:44838826
ENSG00000124107	SLPI	blood	ntr	protein_coding	20	43880877	43920205	bslmm	0.00445357	0.0105437	-0.284	0.000339	0	20:42680754-20:44838826
ENSG00000223891	OSER1-AS1	heart_atrial_appendage	gtex	lincRNA	20	42839600	42854667	ElasticNet	0.0891125	0.000272831	-0.745	0.000339	0	20:42680754-20:44838826
ENSG00000198185	ZNF334	skin_sun_exposed_lower_leg	gtex	protein_coding	20	45129701	45142198	ElasticNet	0.59548	2.60143e-69	-1.31	0.000339	0	20:42680754-20:44838826
ENSG00000124134	KCNS1	heart_atrial_appendage	gtex	protein_coding	20	43720951	43729753	ElasticNet	0.096935	0.00315157	-0.854	0.000339	0	20:42680754-20:44838826
ENSG00000101017	CD40	colon_sigmoid	gtex	protein_coding	20	44746911	44758502	ElasticNet	0.0632085	4.76465e-05	0.162	0.000339	0	20:42680754-20:44838826
ENSG00000101098	RIMS4	brain_anterior_cingulate_cortex_ba24	gtex	protein_coding	20	43380449	43438979	ElasticNet	0.0485609	0.0135485	0.833	0.000338	0	20:42680754-20:44838826
ENSG00000198185	ZNF334	esophagus_muscularis	gtex	protein_coding	20	45129701	45142198	ElasticNet	0.41133	3.36218e-36	-0.574	0.000338	0	20:42680754-20:44838826
ENSG00000166913	YWHAB	heart_atrial_appendage	gtex	protein_coding	20	43514317	43537173	ElasticNet	0.0613683	0.000566152	1.15	0.000335	0	20:42680754-20:44838826
ENSG00000215452	ZNF663P	breast_mammary_tissue	gtex	pseudogene	20	45042867	45087915	ElasticNet	0.275229	5.63395e-14	0.518	0.000334	0	20:42680754-20:44838826
ENSG00000101052	IFT52	breast_mammary_tissue	gtex	protein_coding	20	42219571	42275936	ElasticNet	0.122117	1.8899e-06	0.547	0.000334	0	20:42680754-20:44838826
ENSG00000124102	PI3	skin_sun_exposed_lower_leg	gtex	protein_coding	20	43803517	43805185	ElasticNet	0.00475205	0.193869	-0.401	0.000333	0	20:42680754-20:44838826
ENSG00000064655	EYA2	colon_transverse	gtex	protein_coding	20	45523263	45817492	ElasticNet	0.0962507	7.29812e-08	1.47	0.000333	0	20:42680754-20:44838826
ENSG00000101446	SPINT3	skin_not_sun_exposed_suprapubic	gtex	protein_coding	20	44141101	44144264	ElasticNet	0.254345	1.53374e-17	0.664	0.000332	0	20:42680754-20:44838826
ENSG00000225849.1	MKRN7P	brain_putamen_basal_ganglia	gtex	pseudogene	20	45224038	45224038	ElasticNet	0.271028	1.29301e-06	-0.255	0.000332	0	20:42680754-20:44838826
ENSG00000196839	ADA	thyroid	gtex	protein_coding	20	43248163	43280874	ElasticNet	0.0950023	2.54142e-08	-0.698	0.000331	0	20:42680754-20:44838826
ENSG00000124145	SDC4	brain_cerebellum	gtex	protein_coding	20	43953928	43977064	ElasticNet	0.202292	7.74728e-10	-0.581	0.000331	0	20:42680754-20:44838826
ENSG00000132824	SERINC3	esophagus_muscularis	gtex	protein_coding	20	43124862	43150750	ElasticNet	0.0702597	6.16687e-05	-0.682	0.00033	0	20:42680754-20:44838826
ENSG00000124160	NCOA5	brain_substantia_nigra	gtex	protein_coding	20	44689624	44718591	ElasticNet	0.0575049	0.10227	-1.4	0.00033	0	20:42680754-20:44838826
ENSG00000197496	SLC2A10	thyroid	gtex	protein_coding	20	45338126	45364965	ElasticNet	0.0669366	3.6379e-06	-1.14	0.00033	0	20:42680754-20:44838826
ENSG00000244274	DBNDD2	skin_sun_exposed_lower_leg	gtex	protein_coding	20	44034697	44039250	ElasticNet	0.478441	3.31648e-51	0.938	0.000326	0	20:42680754-20:44838826
ENSG00000100979	PLTP	lung	gtex	protein_coding	20	44527399	44540794	ElasticNet	0.0668692	9.94693e-07	1.42	0.000325	0	20:42680754-20:44838826
ENSG00000198026	ZNF335	thyroid	gtex	protein_coding	20	44577292	44600833	ElasticNet	0.0209129	0.010906	0.212	0.000324	0	20:42680754-20:44838826
ENSG00000062598	ELMO2	artery_tibial	gtex	protein_coding	20	44994688	45061704	ElasticNet	0.0226023	0.0029251	1.04	0.000324	0	20:42680754-20:44838826
ENSG00000124160	NCOA5	stomach	gtex	protein_coding	20	44689624	44718591	ElasticNet	0.0472721	0.00153688	-0.401	0.000324	0	20:42680754-20:44838826
ENSG00000101457	DNTTIP1	testis	gtex	protein_coding	20	44420576	44440066	ElasticNet	0.0407614	0.042342	1.49	0.000323	0	20:42680754-20:44838826
ENSG00000198185	ZNF334	vagina	gtex	protein_coding	20	45129701	45142198	ElasticNet	0.230845	2.99861e-06	0.766	0.000323	0	20:42680754-20:44838826
ENSG00000101443	WFDC2	brain_dorsolateral_prefrontal_cortex	cmc	protein_coding	20	44098393	44110172	bslmm	0.0191338	0.00186103	1.02	0.000323	0	20:42680754-20:44838826
ENSG00000101052	IFT52	esophagus_muscularis	gtex	protein_coding	20	42219571	42275936	ElasticNet	0.150454	2.53426e-13	0.952	0.000321	0	20:42680754-20:44838826
ENSG00000101052	IFT52	artery_tibial	gtex	protein_coding	20	42219571	42275936	ElasticNet	0.185917	1.78402e-16	-0.64	0.00032	0	20:42680754-20:44838826
ENSG00000101017	CD40	blood	ntr	protein_coding	20	44746905	44758384	lasso	0.00772193	0.00111679	0.0442	0.00032	0	20:42680754-20:44838826
ENSG00000198185	ZNF334	heart_atrial_appendage	gtex	protein_coding	20	45129701	45142198	ElasticNet	0.395822	1.40213e-27	1.22	0.000319	0	20:42680754-20:44838826
ENSG00000225849.1	MKRN7P	breast_mammary_tissue	gtex	pseudogene	20	4.51507e+07	4.51507e+07	ElasticNet	0.276726	2.31522e-13	0.162	0.000319	0	20:42680754-20:44838826
ENSG00000101104	PABPC1L	skin_not_sun_exposed_suprapubic	gtex	protein_coding	20	43538703	43587676	ElasticNet	0.103805	5.29675e-07	0.602	0.000317	0	20:42680754-20:44838826
ENSG00000064601	CTSA	artery_tibial	gtex	protein_coding	20	44518783	44527459	ElasticNet	0.00883197	0.040293	0.766	0.000317	0	20:42680754-20:44838826
ENSG00000124140	SLC12A5	breast_mammary_tissue	gtex	protein_coding	20	44650356	44688784	ElasticNet	0.0314313	0.0111233	-1.07	0.000317	0	20:42680754-20:44838826
ENSG00000223891	OSER1-AS1	muscle_skeletal	gtex	lincRNA	20	42839600	42854667	ElasticNet	0.0465128	3.10155e-06	-0.498	0.000317	0	20:42680754-20:44838826
ENSG00000124134	KCNS1	breast_mammary_tissue	gtex	protein_coding	20	43720951	43729753	ElasticNet	0.0146712	0.137619	0.846	0.000316	0	20:42680754-20:44838826
ENSG00000100982	PCIF1	skin_sun_exposed_lower_leg	gtex	protein_coding	20	44563267	44576662	ElasticNet	-0.0141337	0.125772	-1.13	0.000316	0	20:42680754-20:44838826
ENSG00000237068	RPL5P2	testis	gtex	pseudogene	20	44119458	44120311	ElasticNet	0.0256313	0.275895	0.793	0.000315	0	20:42680754-20:44838826
ENSG00000198185	ZNF334	esophagus_gastroesophageal_junction	gtex	protein_coding	20	45129701	45142198	ElasticNet	0.366634	7.85014e-19	0.00768	0.000314	0	20:42680754-20:44838826
ENSG00000124102	PI3	colon_transverse	gtex	protein_coding	20	43803517	43805185	ElasticNet	0.0131347	0.150391	0.771	0.000313	0	20:42680754-20:44838826
ENSG00000025772	TOMM34	vagina	gtex	protein_coding	20	43570771	43589127	ElasticNet	0.0396089	0.128905	-0.56	0.000313	0	20:42680754-20:44838826
ENSG00000132824	SERINC3	esophagus_mucosa	gtex	protein_coding	20	43124862	43150750	ElasticNet	0.0143947	0.150441	-0.327	0.000311	0	20:42680754-20:44838826
ENSG00000124193	SRSF6	adipose_visceral_omentum	gtex	protein_coding	20	42086568	42092245	ElasticNet	0.0492152	0.0974725	-0.491	0.000311	0	20:42680754-20:44838826
ENSG00000080189	SLC35C2	brain_nucleus_accumbens_basal_ganglia	gtex	protein_coding	20	44978167	44993043	ElasticNet	0.0494524	0.0318227	-0.402	0.000311	0	20:42680754-20:44838826
ENSG00000101473	ACOT8	brain_caudate_basal_ganglia	gtex	protein_coding	20	44470360	44486045	ElasticNet	0.0653155	0.143001	-0.277	0.00031	0	20:42680754-20:44838826
ENSG00000198026	ZNF335	whole_blood	gtex	protein_coding	20	44577292	44600833	ElasticNet	0.0103503	0.0309062	-0.167	0.000309	0	20:42680754-20:44838826
ENSG00000235508	RPS2P7	vagina	gtex	pseudogene	20	44269125	44270009	ElasticNet	0.192979	0.000253288	-0.692	0.000308	0	20:42680754-20:44838826
ENSG00000172315	TP53RK	brain_cerebellar_hemisphere	gtex	protein_coding	20	45313004	45318418	ElasticNet	0.0585814	0.108635	1.03	0.000308	0	20:42680754-20:44838826
ENSG00000025772	TOMM34	brain_dorsolateral_prefrontal_cortex	cmc	protein_coding	20	43570770	43589114	bslmm	0.151052	5.7412e-18	-0.748	0.000307	0	20:42680754-20:44838826
ENSG00000124233	SEMG1	prostate	gtex	protein_coding	20	43835638	43838413	ElasticNet	0.0606365	0.15551	0.941	0.000307	0	20:42680754-20:44838826
ENSG00000101052	IFT52	thyroid	gtex	protein_coding	20	42219571	42275936	ElasticNet	0.137568	1.84841e-12	-0.828	0.000307	0	20:42680754-20:44838826
ENSG00000225849.1	MKRN7P	colon_sigmoid	gtex	pseudogene	20	45164494	45164494	ElasticNet	0.203377	2.58614e-07	-0.185	0.000306	0	20:42680754-20:44838826
ENSG00000225849.1	MKRN7P	pituitary	gtex	pseudogene	20	45121949	45121949	ElasticNet	0.271393	1.58211e-10	1.13	0.000305	0	20:42680754-20:44838826
ENSG00000243543	WFDC6	prostate	gtex	protein_coding	20	44162835	44168134	ElasticNet	0.02932	0.196249	-1.02	0.000305	0	20:42680754-20:44838826
ENSG00000175121	WFDC5	heart_atrial_appendage	gtex	protein_coding	20	43738093	43743813	ElasticNet	0.0274288	0.05252	0.111	0.000304	0	20:42680754-20:44838826
ENSG00000172315	TP53RK	blood	yfs	protein_coding	20	45313004	45318418	enet	0.0644447	3.0329e-20	-0.37	0.000304	0	20:42680754-20:44838826
ENSG00000227477	STK4-AS1	adipose_subcutaneous	gtex	lincRNA	20	43592435	43595043	ElasticNet	0.0100804	0.0149602	0.28	0.000304	0	20:42680754-20:44838826
ENSG00000132824	SERINC3	brain_dorsolateral_prefrontal_cortex	cmc	protein_coding	20	43124863	43150726	bslmm	0.0185208	0.0021687	-0.81	0.000304	0	20:42680754-20:44838826
ENSG00000124134	KCNS1	cells_transformed_fibroblasts	gtex	protein_coding	20	43720951	43729753	ElasticNet	0.0743092	2.23472e-06	-0.276	0.000302	0	20:42680754-20:44838826
ENSG00000100985	MMP9	cells_transformed_fibroblasts	gtex	protein_coding	20	44637547	44645200	ElasticNet	0.00368479	0.332334	1.21	0.000302	0	20:42680754-20:44838826
ENSG00000197496	SLC2A10	adrenal_gland	gtex	protein_coding	20	45338126	45364965	ElasticNet	0.282586	3.75473e-11	0.511	0.000301	0	20:42680754-20:44838826
ENSG00000101057	MYBL2	cells_ebv-transformed_lymphocytes	gtex	protein_coding	20	42295754	42345136	ElasticNet	0.34349	2.94246e-12	-0.376	0.000301	0	20:42680754-20:44838826
ENSG00000124191	TOX2	adipose	metsim	protein_coding	20	42543504	42698256	enet	0.162912	1.18815e-23	-0.724	0.0003	0	20:42680754-20:44838826
ENSG00000215452	ZNF663P	pituitary	gtex	pseudogene	20	45042867	45087915	ElasticNet	0.218621	4.45134e-08	0.825	0.0003	0	20:42680754-20:44838826
ENSG00000025772	TOMM34	adipose_visceral_omentum	gtex	protein_coding	20	43570771	43589127	ElasticNet	0.0336233	0.0184972	-0.736	0.0003	0	20:42680754-20:44838826
ENSG00000100979	PLTP	stomach	gtex	protein_coding	20	44527399	44540794	ElasticNet	0.0694264	0.0105509	1.21	0.000299	0	20:42680754-20:44838826
ENSG00000101473	ACOT8	whole_blood	gtex	protein_coding	20	44470360	44486045	ElasticNet	0.00601037	0.125701	0.374	0.000299	0	20:42680754-20:44838826
ENSG00000197496	SLC2A10	nerve_tibial	gtex	protein_coding	20	45338126	45364965	ElasticNet	0.0801917	6.75705e-05	-0.0394	0.000299	0	20:42680754-20:44838826
ENSG00000101017	CD40	testis	gtex	protein_coding	20	44746911	44758502	ElasticNet	0.0109206	0.000310358	0.828	0.000299	0	20:42680754-20:44838826
ENSG00000101104	PABPC1L	skin_sun_exposed_lower_leg	gtex	protein_coding	20	43538703	43587676	ElasticNet	0.0481088	8.02958e-06	-0.427	0.000299	0	20:42680754-20:44838826
ENSG00000197496	SLC2A10	adipose_visceral_omentum	gtex	protein_coding	20	45338126	45364965	ElasticNet	0.0540491	8.33271e-05	1.19	0.000298	0	20:42680754-20:44838826
ENSG00000198185	ZNF334	artery_aorta	gtex	protein_coding	20	45129701	45142198	ElasticNet	0.440831	1.13269e-31	-0.923	0.000298	0	20:42680754-20:44838826
ENSG00000223891	OSER1-AS1	adipose_subcutaneous	gtex	lincRNA	20	42839600	42854667	ElasticNet	0.170274	1.22581e-14	-0.468	0.000298	0	20:42680754-20:44838826
ENSG00000269549.1	AL031663.2	vagina	gtex	protein_coding	20	43961971	43961971	ElasticNet	0.069323	0.0549955	-0.902	0.000297	0	20:42680754-20:44838826
ENSG00000100985	MMP9	blood	yfs	protein_coding	20	44637547	44645200	enet	0.0407416	2.68039e-13	0.225	0.000297	0	20:42680754-20:44838826
ENSG00000101017	CD40	skin_sun_exposed_lower_leg	gtex	protein_coding	20	44746911	44758502	ElasticNet	0.0809218	1.02275e-06	-0.286	0.000297	0	20:42680754-20:44838826
ENSG00000124107	SLPI	nerve_tibial	gtex	protein_coding	20	43880880	43883205	ElasticNet	0.00213429	0.0531449	-0.0469	0.000297	0	20:42680754-20:44838826
ENSG00000196839	ADA	small_intestine_terminal_ileum	gtex	protein_coding	20	43248163	43280874	ElasticNet	0.135807	0.00958527	-0.754	0.000297	0	20:42680754-20:44838826
ENSG00000101098	RIMS4	brain_hypothalamus	gtex	protein_coding	20	43380449	43438979	ElasticNet	0.0135782	0.242149	-0.528	0.000297	0	20:42680754-20:44838826
ENSG00000124155	PIGT	nerve_tibial	gtex	protein_coding	20	44044717	44054884	ElasticNet	0.0920049	4.3724e-08	-0.736	0.000297	0	20:42680754-20:44838826
ENSG00000223891	OSER1-AS1	breast_mammary_tissue	gtex	lincRNA	20	42839600	42854667	ElasticNet	0.211186	4.93602e-12	-0.509	0.000296	0	20:42680754-20:44838826
ENSG00000101446	SPINT3	skin_sun_exposed_lower_leg	gtex	protein_coding	20	44141101	44144264	ElasticNet	0.14368	8.03012e-13	1.15	0.000296	0	20:42680754-20:44838826
ENSG00000132824	SERINC3	colon_sigmoid	gtex	protein_coding	20	43124862	43150750	ElasticNet	0.0630226	0.000186741	-0.469	0.000296	0	20:42680754-20:44838826
ENSG00000101052	IFT52	artery_aorta	gtex	protein_coding	20	42219571	42275936	ElasticNet	0.125264	4.04561e-07	0.612	0.000296	0	20:42680754-20:44838826
ENSG00000132801	ZSWIM3	breast_mammary_tissue	gtex	protein_coding	20	44486256	44507761	ElasticNet	0.0365704	0.00037532	-0.626	0.000295	0	20:42680754-20:44838826
ENSG00000168703	WFDC12	colon_transverse	gtex	protein_coding	20	43752066	43753106	ElasticNet	0.0406855	0.236545	-0.673	0.000294	0	20:42680754-20:44838826
ENSG00000101017	CD40	adipose	metsim	protein_coding	20	44746911	44758502	lasso	0.0512139	3.49301e-08	-0.162	0.000294	0	20:42680754-20:44838826
ENSG00000062598	ELMO2	blood	ntr	protein_coding	20	44994688	45035690	bslmm	0.00365378	0.0185476	0.882	0.000294	0	20:42680754-20:44838826
ENSG00000101017	CD40	lung	gtex	protein_coding	20	44746911	44758502	ElasticNet	0.150898	1.05314e-15	0.0622	0.000293	0	20:42680754-20:44838826
ENSG00000198185	ZNF334	brain_cortex	gtex	protein_coding	20	45129701	45142198	ElasticNet	0.0201621	0.000651694	-0.799	0.000293	0	20:42680754-20:44838826
ENSG00000225849.1	MKRN7P	colon_transverse	gtex	pseudogene	20	45138689	45138689	ElasticNet	0.19458	2.91789e-15	-0.131	0.000293	0	20:42680754-20:44838826
ENSG00000215452	ZNF663P	liver	gtex	pseudogene	20	45042867	45087915	ElasticNet	-0.00766308	0.105784	0.788	0.000292	0	20:42680754-20:44838826
ENSG00000064601	CTSA	brain_anterior_cingulate_cortex_ba24	gtex	protein_coding	20	44518783	44527459	ElasticNet	0.0929555	0.00281079	0.98	0.000292	0	20:42680754-20:44838826
ENSG00000215452	ZNF663P	colon_sigmoid	gtex	pseudogene	20	45042867	45087915	ElasticNet	0.17984	6.23308e-07	-1.12	0.000292	0	20:42680754-20:44838826
ENSG00000149596	JPH2	heart_left_ventricle	gtex	protein_coding	20	42740335	42816218	ElasticNet	0.053537	0.139873	0.379	0.000291	0	20:42680754-20:44838826
ENSG00000196839	ADA	adrenal_gland	gtex	protein_coding	20	43248163	43280874	ElasticNet	0.0996682	0.000387509	-0.502	0.000291	0	20:42680754-20:44838826
ENSG00000149634	SPATA25	colon_sigmoid	gtex	protein_coding	20	44515128	44516274	ElasticNet	0.101001	5.71171e-05	-0.643	0.000291	0	20:42680754-20:44838826
ENSG00000101017	CD40	esophagus_muscularis	gtex	protein_coding	20	44746911	44758502	ElasticNet	0.0441335	0.0024333	0.548	0.00029	0	20:42680754-20:44838826
ENSG00000215452	ZNF663P	brain_cortex	gtex	pseudogene	20	45042867	45087915	ElasticNet	0.101535	0.0104458	0.0715	0.00029	0	20:42680754-20:44838826
ENSG00000132824	SERINC3	heart_atrial_appendage	gtex	protein_coding	20	43124862	43150750	ElasticNet	0.0720101	0.000312425	-0.432	0.00029	0	20:42680754-20:44838826
ENSG00000101074	R3HDML	small_intestine_terminal_ileum	gtex	protein_coding	20	42965626	42979875	ElasticNet	-0.0384443	0.111709	-0.587	0.00029	0	20:42680754-20:44838826
ENSG00000124140	SLC12A5	adrenal_gland	gtex	protein_coding	20	44650356	44688784	ElasticNet	0.13192	1.43641e-05	0.909	0.000289	0	20:42680754-20:44838826
ENSG00000149596	JPH2	esophagus_gastroesophageal_junction	gtex	protein_coding	20	42740335	42816218	ElasticNet	0.134394	0.000195876	0.416	0.000289	0	20:42680754-20:44838826
ENSG00000149596	JPH2	esophagus_mucosa	gtex	protein_coding	20	42740335	42816218	ElasticNet	0.0372968	0.0543653	0.309	0.000288	0	20:42680754-20:44838826
ENSG00000225849.1	MKRN7P	brain_cerebellum	gtex	pseudogene	20	45100761	45100761	ElasticNet	0.284265	3.43083e-09	-1.09	0.000288	0	20:42680754-20:44838826
ENSG00000244274	DBNDD2	lung	gtex	protein_coding	20	44034697	44039250	ElasticNet	0.0785611	0.000100247	1.07	0.000288	0	20:42680754-20:44838826
ENSG00000225849.1	MKRN7P	adrenal_gland	gtex	pseudogene	20	45151130	45151130	ElasticNet	0.178131	1.45391e-09	0.37	0.000288	0	20:42680754-20:44838826
ENSG00000197496	SLC2A10	breast_mammary_tissue	gtex	protein_coding	20	45338126	45364965	ElasticNet	0.0658529	0.123965	0.627	0.000288	0	20:42680754-20:44838826
ENSG00000244274	DBNDD2	cells_transformed_fibroblasts	gtex	protein_coding	20	44034697	44039250	ElasticNet	0.0596654	4.55279e-05	0.841	0.000288	0	20:42680754-20:44838826
ENSG00000101076	HNF4A	brain_dorsolateral_prefrontal_cortex	cmc	protein_coding	20	42984440	43061485	enet	0.201264	5.5131e-24	-0.488	0.000287	0	20:42680754-20:44838826
ENSG00000158296	SLC13A3	adrenal_gland	gtex	protein_coding	20	45186463	45304714	ElasticNet	0.238857	4.51561e-09	-0.171	0.000287	0	20:42680754-20:44838826
ENSG00000215452	ZNF663P	cells_ebv-transformed_lymphocytes	gtex	pseudogene	20	45042867	45087915	ElasticNet	0.0294469	0.0072888	-0.171	0.000287	0	20:42680754-20:44838826
ENSG00000101109	STK4	heart_left_ventricle	gtex	protein_coding	20	43595115	43708600	ElasticNet	0.0308712	0.198579	0.779	0.000286	0	20:42680754-20:44838826
ENSG00000124194	GDAP1L1	brain_amygdala	gtex	protein_coding	20	42875887	42909013	ElasticNet	0.113021	0.044064	-0.704	0.000286	0	20:42680754-20:44838826
ENSG00000204070	SYS1	colon_transverse	gtex	protein_coding	20	43990577	44005438	ElasticNet	0.0941236	2.74738e-06	-1.11	0.000286	0	20:42680754-20:44838826
ENSG00000124257	NEURL2	colon_transverse	gtex	protein_coding	20	44517264	44519926	ElasticNet	-0.00459364	0.120982	-0.62	0.000286	0	20:42680754-20:44838826
ENSG00000124191	TOX2	adipose_subcutaneous	gtex	protein_coding	20	42543504	42698256	ElasticNet	0.351519	2.75335e-27	-0.375	0.000285	0	20:42680754-20:44838826
ENSG00000101109	STK4	brain_caudate_basal_ganglia	gtex	protein_coding	20	43595115	43708600	ElasticNet	0.0519852	0.0773432	0.32	0.000285	0	20:42680754-20:44838826
ENSG00000158296	SLC13A3	nerve_tibial	gtex	protein_coding	20	45186463	45304714	ElasticNet	0.0522484	0.00131229	-0.864	0.000285	0	20:42680754-20:44838826
ENSG00000124249	KCNK15	artery_aorta	gtex	protein_coding	20	43374421	43379675	ElasticNet	0.0441884	0.0394682	0.534	0.000285	0	20:42680754-20:44838826
ENSG00000064601	CTSA	brain_frontal_cortex_ba9	gtex	protein_coding	20	44518783	44527459	ElasticNet	0.0554971	0.149627	0.998	0.000285	0	20:42680754-20:44838826
ENSG00000223891	OSER1-AS1	lung	gtex	lincRNA	20	42839600	42854667	ElasticNet	0.124032	5.741e-10	-0.265	0.000284	0	20:42680754-20:44838826
ENSG00000124249	KCNK15	esophagus_mucosa	gtex	protein_coding	20	43374421	43379675	ElasticNet	0.0206268	0.209842	0.316	0.000284	0	20:42680754-20:44838826
ENSG00000124191	TOX2	brain_cerebellum	gtex	protein_coding	20	42543504	42698256	ElasticNet	0.156405	3.25409e-05	0.574	0.000284	0	20:42680754-20:44838826
ENSG00000101049	SGK2	colon_transverse	gtex	protein_coding	20	42187608	42216877	ElasticNet	0.0794988	0.000808072	0.179	0.000283	0	20:42680754-20:44838826
ENSG00000271784	RP1-28H20.3	testis	gtex	lincRNA	20	45318298	45318928	ElasticNet	0.0687718	0.00296724	-0.789	0.000283	0	20:42680754-20:44838826
ENSG00000166913	YWHAB	esophagus_gastroesophageal_junction	gtex	protein_coding	20	43514317	43537173	ElasticNet	-0.00988119	0.320171	0.275	0.000283	0	20:42680754-20:44838826
ENSG00000124249	KCNK15	thyroid	gtex	protein_coding	20	43374421	43379675	ElasticNet	0.0503607	0.000451828	-0.693	0.000283	0	20:42680754-20:44838826
ENSG00000101473	ACOT8	brain_cortex	gtex	protein_coding	20	44470360	44486045	ElasticNet	0.0682754	0.144604	-0.163	0.000283	0	20:42680754-20:44838826
ENSG00000124140	SLC12A5	thyroid	gtex	protein_coding	20	44650356	44688784	ElasticNet	0.0235653	0.000124897	-0.0629	0.000282	0	20:42680754-20:44838826
ENSG00000132823	OSER1	nerve_tibial	gtex	protein_coding	20	42825136	42839431	ElasticNet	0.133674	6.52205e-09	0.212	0.000282	0	20:42680754-20:44838826
ENSG00000064655	EYA2	artery_aorta	gtex	protein_coding	20	45523263	45817492	ElasticNet	0.436116	2.05226e-29	-1.02	0.000282	0	20:42680754-20:44838826
ENSG00000124191	TOX2	artery_aorta	gtex	protein_coding	20	42543504	42698256	ElasticNet	0.100789	9.31632e-06	0.355	0.000282	0	20:42680754-20:44838826
ENSG00000101017	CD40	adipose_visceral_omentum	gtex	protein_coding	20	44746911	44758502	ElasticNet	0.136542	9.73586e-08	-0.107	0.000282	0	20:42680754-20:44838826
ENSG00000132823	OSER1	adipose	metsim	protein_coding	20	42825136	42839431	enet	0.0688779	1.58017e-10	0.361	0.000281	0	20:42680754-20:44838826
ENSG00000149654	CDH22	esophagus_mucosa	gtex	protein_coding	20	44802372	44937137	ElasticNet	0.136466	8.58777e-12	-0.65	0.000281	0	20:42680754-20:44838826
ENSG00000101017	CD40	ovary	gtex	protein_coding	20	44746911	44758502	ElasticNet	0.030186	0.0223283	-0.283	0.000281	0	20:42680754-20:44838826
ENSG00000025772	TOMM34	artery_tibial	gtex	protein_coding	20	43570771	43589127	ElasticNet	0.0315326	0.00691903	-0.535	0.000281	0	20:42680754-20:44838826
ENSG00000223891	OSER1-AS1	cells_transformed_fibroblasts	gtex	lincRNA	20	42839600	42854667	ElasticNet	0.259768	8.55437e-16	-0.366	0.000281	0	20:42680754-20:44838826
ENSG00000101017	CD40	brain_cerebellar_hemisphere	gtex	protein_coding	20	44746911	44758502	ElasticNet	0.0429179	0.271518	0.127	0.000281	0	20:42680754-20:44838826
ENSG00000124120	TTPAL	esophagus_mucosa	gtex	protein_coding	20	43104526	43123244	ElasticNet	0.025899	0.000951635	-0.145	0.000281	0	20:42680754-20:44838826
ENSG00000101104	PABPC1L	colon_sigmoid	gtex	protein_coding	20	43538703	43587676	ElasticNet	0.0817425	3.55323e-05	-1.04	0.000281	0	20:42680754-20:44838826
ENSG00000132823	OSER1	esophagus_mucosa	gtex	protein_coding	20	42825136	42839431	ElasticNet	0.0463872	0.00290925	-0.534	0.00028	0	20:42680754-20:44838826
ENSG00000025772	TOMM34	spleen	gtex	protein_coding	20	43570771	43589127	ElasticNet	0.164516	3.48656e-06	0.407	0.00028	0	20:42680754-20:44838826
ENSG00000198185	ZNF334	testis	gtex	protein_coding	20	45129701	45142198	ElasticNet	0.0897659	0.00329294	0.388	0.00028	0	20:42680754-20:44838826
ENSG00000132823	OSER1	ovary	gtex	protein_coding	20	42825136	42839431	ElasticNet	-0.00103827	0.169154	0.571	0.000279	0	20:42680754-20:44838826
ENSG00000101017	CD40	brain_cerebellum	gtex	protein_coding	20	44746911	44758502	ElasticNet	0.0926572	0.187162	0.653	0.000279	0	20:42680754-20:44838826
ENSG00000149596	JPH2	colon_sigmoid	gtex	protein_coding	20	42740335	42816218	ElasticNet	0.106784	0.000170358	0.299	0.000279	0	20:42680754-20:44838826
ENSG00000168634	WFDC13	brain_cortex	gtex	protein_coding	20	44330655	44337456	ElasticNet	0.00512781	0.0645081	0.963	0.000279	0	20:42680754-20:44838826
ENSG00000168612	ZSWIM1	esophagus_mucosa	gtex	protein_coding	20	44509866	44513905	ElasticNet	0.0225785	0.258163	0.847	0.000279	0	20:42680754-20:44838826
ENSG00000226243	RPL37AP1	skin_sun_exposed_lower_leg	gtex	pseudogene	20	43095204	43095482	ElasticNet	0.00253942	0.0914393	-0.506	0.000279	0	20:42680754-20:44838826
ENSG00000124145	SDC4	adipose_subcutaneous	gtex	protein_coding	20	43953928	43977064	ElasticNet	0.0634981	0.107152	0.576	0.000279	0	20:42680754-20:44838826
ENSG00000124104	SNX21	esophagus_gastroesophageal_junction	gtex	protein_coding	20	44462449	44471914	ElasticNet	0.0350136	0.151426	0.947	0.000278	0	20:42680754-20:44838826
ENSG00000101052	IFT52	lung	gtex	protein_coding	20	42219571	42275936	ElasticNet	0.179173	1.7959e-16	-0.414	0.000277	0	20:42680754-20:44838826
ENSG00000198185	ZNF334	brain_spinal_cord_cervical_c-1	gtex	protein_coding	20	45129701	45142198	ElasticNet	-0.0580177	0.0408642	-0.82	0.000277	0	20:42680754-20:44838826
ENSG00000168612	ZSWIM1	adipose_visceral_omentum	gtex	protein_coding	20	44509866	44513905	ElasticNet	0.101142	1.98528e-05	0.103	0.000277	0	20:42680754-20:44838826
ENSG00000229900	HSPD1P21	lung	gtex	pseudogene	20	44168622	44168866	ElasticNet	0.0240532	0.0168594	0.706	0.000277	0	20:42680754-20:44838826
ENSG00000223891	OSER1-AS1	colon_transverse	gtex	lincRNA	20	42839600	42854667	ElasticNet	0.0391104	0.014695	-0.376	0.000276	0	20:42680754-20:44838826
ENSG00000244274	DBNDD2	nerve_tibial	gtex	protein_coding	20	44034697	44039250	ElasticNet	0.100155	1.25475e-09	0.754	0.000276	0	20:42680754-20:44838826
ENSG00000215452	ZNF663P	brain_substantia_nigra	gtex	pseudogene	20	45042867	45087915	ElasticNet	0.0753432	0.045585	-0.0641	0.000276	0	20:42680754-20:44838826
ENSG00000197296	FITM2	testis	gtex	protein_coding	20	42931478	42939809	ElasticNet	0.0120799	0.252437	0.618	0.000276	0	20:42680754-20:44838826
ENSG00000198185	ZNF334	brain_hippocampus	gtex	protein_coding	20	45129701	45142198	ElasticNet	0.0907727	0.000668866	-0.779	0.000275	0	20:42680754-20:44838826
ENSG00000124134	KCNS1	colon_transverse	gtex	protein_coding	20	43720951	43729753	ElasticNet	0.0092505	0.0525583	-0.456	0.000275	0	20:42680754-20:44838826
ENSG00000244274	DBNDD2	artery_aorta	gtex	protein_coding	20	44034697	44039250	ElasticNet	0.0261402	0.0158475	0.778	0.000275	0	20:42680754-20:44838826
ENSG00000124140	SLC12A5	adipose_visceral_omentum	gtex	protein_coding	20	44650356	44688784	ElasticNet	0.175954	2.59823e-13	-0.124	0.000275	0	20:42680754-20:44838826
ENSG00000101017	CD40	blood	yfs	protein_coding	20	44746911	44758502	bslmm	0.0539451	3.75816e-17	0.426	0.000275	0	20:42680754-20:44838826
ENSG00000184617	ZNF840	adrenal_gland	gtex	pseudogene	20	45113100	45121279	ElasticNet	-0.0239503	0.0757005	0.00869	0.000275	0	20:42680754-20:44838826
ENSG00000197496	SLC2A10	adipose_subcutaneous	gtex	protein_coding	20	45338126	45364965	ElasticNet	0.092215	1.29804e-06	-0.593	0.000275	0	20:42680754-20:44838826
ENSG00000198185	ZNF334	breast_mammary_tissue	gtex	protein_coding	20	45129701	45142198	ElasticNet	0.386663	1.55572e-21	0.405	0.000275	0	20:42680754-20:44838826
ENSG00000101052	IFT52	colon_transverse	gtex	protein_coding	20	42219571	42275936	ElasticNet	0.0322707	0.000160537	-0.373	0.000274	0	20:42680754-20:44838826
ENSG00000101049	SGK2	nerve_tibial	gtex	protein_coding	20	42187608	42216877	ElasticNet	0.0785435	8.84638e-05	-0.202	0.000274	0	20:42680754-20:44838826
ENSG00000124191	TOX2	esophagus_mucosa	gtex	protein_coding	20	42543504	42698256	ElasticNet	0.0797191	1.53236e-06	0.345	0.000274	0	20:42680754-20:44838826
ENSG00000185513	L3MBTL1	heart_atrial_appendage	gtex	protein_coding	20	42136320	42179590	ElasticNet	0.104221	0.000400519	0.409	0.000274	0	20:42680754-20:44838826
ENSG00000166913	YWHAB	artery_tibial	gtex	protein_coding	20	43514317	43537173	ElasticNet	0.0345709	0.000153548	-0.359	0.000274	0	20:42680754-20:44838826
ENSG00000158296	SLC13A3	spleen	gtex	protein_coding	20	45186463	45304714	ElasticNet	0.0561473	0.00418544	0.0102	0.000274	0	20:42680754-20:44838826
ENSG00000197496	SLC2A10	small_intestine_terminal_ileum	gtex	protein_coding	20	45338126	45364965	ElasticNet	0.15027	0.168234	-0.848	0.000273	0	20:42680754-20:44838826
ENSG00000124102	PI3	brain_frontal_cortex_ba9	gtex	protein_coding	20	43803517	43805185	ElasticNet	0.0410138	0.0918701	-0.0813	0.000273	0	20:42680754-20:44838826
ENSG00000100979	PLTP	colon_sigmoid	gtex	protein_coding	20	44527399	44540794	ElasticNet	0.164616	2.26589e-06	0.279	0.000273	0	20:42680754-20:44838826
ENSG00000244274	DBNDD2	colon_transverse	gtex	protein_coding	20	44034697	44039250	ElasticNet	0.130431	2.38771e-07	0.676	0.000273	0	20:42680754-20:44838826
ENSG00000101017	CD40	cells_transformed_fibroblasts	gtex	protein_coding	20	44746911	44758502	ElasticNet	0.120011	1.07528e-06	0.715	0.000273	0	20:42680754-20:44838826
ENSG00000124249	KCNK15	heart_left_ventricle	gtex	protein_coding	20	43374421	43379675	ElasticNet	0.0447841	0.00221316	0.268	0.000272	0	20:42680754-20:44838826
ENSG00000225849.1	MKRN7P	artery_aorta	gtex	pseudogene	20	45058522	45058522	ElasticNet	0.0703469	0.00355779	-0.476	0.000272	0	20:42680754-20:44838826
ENSG00000124249	KCNK15	colon_sigmoid	gtex	protein_coding	20	43374421	43379675	ElasticNet	0.0616029	0.0898134	0.083	0.000272	0	20:42680754-20:44838826
ENSG00000244274	DBNDD2	esophagus_mucosa	gtex	protein_coding	20	44034697	44039250	ElasticNet	0.46322	2.38753e-44	0.682	0.000272	0	20:42680754-20:44838826
ENSG00000101104	PABPC1L	testis	gtex	protein_coding	20	43538703	43587676	ElasticNet	-0.00194899	0.0144281	0.686	0.000272	0	20:42680754-20:44838826
ENSG00000204070	SYS1	adipose	metsim	protein_coding	20	43990577	44005438	lasso	0.0782456	8.77466e-12	0.104	0.000272	0	20:42680754-20:44838826
ENSG00000124134	KCNS1	brain_cerebellum	gtex	protein_coding	20	43720951	43729753	ElasticNet	0.0559171	0.000303078	0.0578	0.000271	0	20:42680754-20:44838826
ENSG00000124191	TOX2	minor_salivary_gland	gtex	protein_coding	20	42543504	42698256	ElasticNet	0.0946831	0.00190311	0.287	0.000271	0	20:42680754-20:44838826
ENSG00000101017	CD40	artery_aorta	gtex	protein_coding	20	44746911	44758502	ElasticNet	0.142289	2.01539e-07	0.723	0.000271	0	20:42680754-20:44838826
ENSG00000100979	PLTP	brain_dorsolateral_prefrontal_cortex	cmc	protein_coding	20	44527258	44541003	bslmm	0.0602889	7.43044e-08	0.205	0.000271	0	20:42680754-20:44838826
ENSG00000223891	OSER1-AS1	esophagus_muscularis	gtex	lincRNA	20	42839600	42854667	ElasticNet	0.335791	7.67084e-23	-0.218	0.000271	0	20:42680754-20:44838826
ENSG00000196839	ADA	pancreas	gtex	protein_coding	20	43248163	43280874	ElasticNet	0.031326	0.183711	0.00243	0.000271	0	20:42680754-20:44838826
ENSG00000062598	ELMO2	skin_not_sun_exposed_suprapubic	gtex	protein_coding	20	44994688	45061704	ElasticNet	0.0322738	0.0265775	-0.0227	0.000271	0	20:42680754-20:44838826
ENSG00000124159	MATN4	adipose_visceral_omentum	gtex	protein_coding	20	43922085	43937169	ElasticNet	0.031848	0.0153539	0.0277	0.000271	0	20:42680754-20:44838826
ENSG00000158296	SLC13A3	brain_caudate_basal_ganglia	gtex	protein_coding	20	45186463	45304714	ElasticNet	0.0654806	0.0187876	-0.44	0.000271	0	20:42680754-20:44838826
ENSG00000124140	SLC12A5	whole_blood	gtex	protein_coding	20	44650356	44688784	ElasticNet	0.0344144	0.00100129	-0.711	0.00027	0	20:42680754-20:44838826
ENSG00000101052	IFT52	colon_sigmoid	gtex	protein_coding	20	42219571	42275936	ElasticNet	0.103165	3.24957e-07	0.407	0.00027	0	20:42680754-20:44838826
ENSG00000226243	RPL37AP1	brain_anterior_cingulate_cortex_ba24	gtex	pseudogene	20	43095204	43095482	ElasticNet	0.0585047	0.0814655	-0.176	0.00027	0	20:42680754-20:44838826
ENSG00000225849.1	MKRN7P	adipose_visceral_omentum	gtex	pseudogene	20	45140261	45140261	ElasticNet	0.19282	6.39759e-14	0.106	0.00027	0	20:42680754-20:44838826
ENSG00000101104	PABPC1L	adipose_visceral_omentum	gtex	protein_coding	20	43538703	43587676	ElasticNet	0.020745	0.0294406	0.0652	0.00027	0	20:42680754-20:44838826
ENSG00000223891	OSER1-AS1	spleen	gtex	lincRNA	20	42839600	42854667	ElasticNet	0.117734	0.00427359	-0.38	0.00027	0	20:42680754-20:44838826
ENSG00000166913	YWHAB	lung	gtex	protein_coding	20	43514317	43537173	ElasticNet	0.023826	0.026435	0.148	0.000269	0	20:42680754-20:44838826
ENSG00000204070	SYS1	brain_amygdala	gtex	protein_coding	20	43990577	44005438	ElasticNet	0.0755499	0.144732	0.328	0.000269	0	20:42680754-20:44838826
ENSG00000124145	SDC4	skin_sun_exposed_lower_leg	gtex	protein_coding	20	43953928	43977064	ElasticNet	0.05988	0.00821978	-0.404	0.000269	0	20:42680754-20:44838826
ENSG00000101443	WFDC2	skin_sun_exposed_lower_leg	gtex	protein_coding	20	44098346	44110172	ElasticNet	0.0259576	0.0858802	0.249	0.000268	0	20:42680754-20:44838826
ENSG00000196839	ADA	lung	gtex	protein_coding	20	43248163	43280874	ElasticNet	0.0465187	0.000378363	-0.204	0.000268	0	20:42680754-20:44838826
ENSG00000149596	JPH2	cells_transformed_fibroblasts	gtex	protein_coding	20	42740335	42816218	ElasticNet	0.0866015	3.79466e-08	0.339	0.000268	0	20:42680754-20:44838826
ENSG00000149596	JPH2	brain_dorsolateral_prefrontal_cortex	cmc	protein_coding	20	42740336	42816218	lasso	0.0445137	3.60197e-06	0.211	0.000268	0	20:42680754-20:44838826
ENSG00000132823	OSER1	stomach	gtex	protein_coding	20	42825136	42839431	ElasticNet	0.0208539	0.130516	0.386	0.000268	0	20:42680754-20:44838826
ENSG00000244274	DBNDD2	adipose_subcutaneous	gtex	protein_coding	20	44034697	44039250	ElasticNet	0.0298878	0.00183126	0.738	0.000268	0	20:42680754-20:44838826
ENSG00000198026	ZNF335	minor_salivary_gland	gtex	protein_coding	20	44577292	44600833	ElasticNet	-0.168074	0.229061	0.332	0.000268	0	20:42680754-20:44838826
ENSG00000025772	TOMM34	whole_blood	gtex	protein_coding	20	43570771	43589127	ElasticNet	0.00669457	0.0113766	-0.401	0.000268	0	20:42680754-20:44838826
ENSG00000124107	SLPI	skin_sun_exposed_lower_leg	gtex	protein_coding	20	43880880	43883205	ElasticNet	0.17134	2.44308e-15	-0.112	0.000268	0	20:42680754-20:44838826
ENSG00000175121	WFDC5	esophagus_mucosa	gtex	protein_coding	20	43738093	43743813	ElasticNet	0.0209383	0.29308	-0.334	0.000267	0	20:42680754-20:44838826
ENSG00000124191	TOX2	thyroid	gtex	protein_coding	20	42543504	42698256	ElasticNet	0.0385803	1.23581e-07	-0.183	0.000267	0	20:42680754-20:44838826
ENSG00000101109	STK4	cells_transformed_fibroblasts	gtex	protein_coding	20	43595115	43708600	ElasticNet	0.113232	3.11536e-05	0.412	0.000267	0	20:42680754-20:44838826
ENSG00000124257	NEURL2	lung	gtex	protein_coding	20	44517264	44519926	ElasticNet	0.0255785	0.0155662	0.339	0.000267	0	20:42680754-20:44838826
ENSG00000124191	TOX2	esophagus_muscularis	gtex	protein_coding	20	42543504	42698256	ElasticNet	0.173005	3.29775e-09	-0.273	0.000267	0	20:42680754-20:44838826
ENSG00000244274	DBNDD2	esophagus_muscularis	gtex	protein_coding	20	44034697	44039250	ElasticNet	0.180319	1.10772e-12	0.508	0.000266	0	20:42680754-20:44838826
ENSG00000124191	TOX2	ovary	gtex	protein_coding	20	42543504	42698256	ElasticNet	0.0597753	0.0370366	0.317	0.000266	0	20:42680754-20:44838826
ENSG00000244274	DBNDD2	minor_salivary_gland	gtex	protein_coding	20	44034697	44039250	ElasticNet	0.220929	4.8207e-05	0.0295	0.000266	0	20:42680754-20:44838826
ENSG00000124249	KCNK15	skin_not_sun_exposed_suprapubic	gtex	protein_coding	20	43374421	43379675	ElasticNet	0.0831618	2.15092e-06	-0.314	0.000266	0	20:42680754-20:44838826
ENSG00000124120	TTPAL	blood	yfs	protein_coding	20	43104526	43123244	lasso	0.0752379	1.87053e-23	0.0629	0.000266	0	20:42680754-20:44838826
ENSG00000215452	ZNF663P	adipose_visceral_omentum	gtex	pseudogene	20	45042867	45087915	ElasticNet	0.305084	2.4036e-21	0.606	0.000266	0	20:42680754-20:44838826
ENSG00000198026	ZNF335	esophagus_mucosa	gtex	protein_coding	20	44577292	44600833	ElasticNet	0.0294877	0.0108468	-0.498	0.000266	0	20:42680754-20:44838826
ENSG00000101017	CD40	esophagus_gastroesophageal_junction	gtex	protein_coding	20	44746911	44758502	ElasticNet	0.132387	4.0511e-06	0.503	0.000265	0	20:42680754-20:44838826
ENSG00000124193	SRSF6	cells_ebv-transformed_lymphocytes	gtex	protein_coding	20	42086568	42092245	ElasticNet	0.0448326	0.395405	-0.141	0.000265	0	20:42680754-20:44838826
ENSG00000101104	PABPC1L	blood	yfs	protein_coding	20	43538703	43587676	enet	0.139984	1.83984e-43	-0.289	0.000265	0	20:42680754-20:44838826
ENSG00000124191	TOX2	colon_transverse	gtex	protein_coding	20	42543504	42698256	ElasticNet	0.282005	3.23804e-17	-0.139	0.000265	0	20:42680754-20:44838826
ENSG00000235525	FTLP1	testis	gtex	pseudogene	20	44603888	44604714	ElasticNet	0.0194019	0.0421369	-0.0122	0.000264	0	20:42680754-20:44838826
ENSG00000132823	OSER1	spleen	gtex	protein_coding	20	42825136	42839431	ElasticNet	0.110449	0.000100085	0.0938	0.000264	0	20:42680754-20:44838826
ENSG00000225849.1	MKRN7P	stomach	gtex	pseudogene	20	4.51465e+07	4.51465e+07	ElasticNet	0.171661	7.25464e-10	-0.0943	0.000264	0	20:42680754-20:44838826
ENSG00000198185	ZNF334	artery_coronary	gtex	protein_coding	20	45129701	45142198	ElasticNet	0.449456	2.54079e-17	-0.574	0.000264	0	20:42680754-20:44838826
ENSG00000124160	NCOA5	esophagus_mucosa	gtex	protein_coding	20	44689624	44718591	ElasticNet	0.00377755	0.0799305	0.234	0.000264	0	20:42680754-20:44838826
ENSG00000124251	TP53TG5	esophagus_gastroesophageal_junction	gtex	protein_coding	20	44002526	44036529	ElasticNet	0.0780893	0.0486255	-0.616	0.000264	0	20:42680754-20:44838826
ENSG00000101104	PABPC1L	esophagus_mucosa	gtex	protein_coding	20	43538703	43587676	ElasticNet	0.168224	2.77632e-13	-0.186	0.000264	0	20:42680754-20:44838826
ENSG00000168734	PKIG	whole_blood	gtex	protein_coding	20	43160426	43252888	ElasticNet	0.025476	0.0021622	-0.311	0.000264	0	20:42680754-20:44838826
ENSG00000204070	SYS1	lung	gtex	protein_coding	20	43990577	44005438	ElasticNet	0.0326926	0.00499765	0.13	0.000264	0	20:42680754-20:44838826
ENSG00000124159	MATN4	brain_putamen_basal_ganglia	gtex	protein_coding	20	43922085	43937169	ElasticNet	0.11194	0.000377291	-0.497	0.000263	0	20:42680754-20:44838826
ENSG00000124145	SDC4	esophagus_gastroesophageal_junction	gtex	protein_coding	20	43953928	43977064	ElasticNet	0.033318	0.0949727	0.595	0.000263	0	20:42680754-20:44838826
ENSG00000124140	SLC12A5	spleen	gtex	protein_coding	20	44650356	44688784	ElasticNet	0.192704	0.000591958	-0.354	0.000263	0	20:42680754-20:44838826
ENSG00000101109	STK4	lung	gtex	protein_coding	20	43595115	43708600	ElasticNet	0.0198625	0.115691	-0.306	0.000263	0	20:42680754-20:44838826
ENSG00000204070	SYS1	whole_blood	gtex	protein_coding	20	43990577	44005438	ElasticNet	0.088522	1.33569e-07	-0.213	0.000263	0	20:42680754-20:44838826
ENSG00000101109	STK4	adrenal_gland	gtex	protein_coding	20	43595115	43708600	ElasticNet	0.191397	4.37379e-07	-0.376	0.000263	0	20:42680754-20:44838826
ENSG00000124134	KCNS1	adrenal_gland	gtex	protein_coding	20	43720951	43729753	ElasticNet	0.191787	5.56095e-07	-0.588	0.000263	0	20:42680754-20:44838826
ENSG00000215452	ZNF663P	muscle_skeletal	gtex	pseudogene	20	45042867	45087915	ElasticNet	0.122066	5.94968e-13	-0.035	0.000263	0	20:42680754-20:44838826
ENSG00000064655	EYA2	skin_sun_exposed_lower_leg	gtex	protein_coding	20	45523263	45817492	ElasticNet	0.0134785	0.0825201	0.497	0.000263	0	20:42680754-20:44838826
ENSG00000124140	SLC12A5	lung	gtex	protein_coding	20	44650356	44688784	ElasticNet	0.189511	6.86075e-13	-0.365	0.000263	0	20:42680754-20:44838826
ENSG00000168734	PKIG	colon_sigmoid	gtex	protein_coding	20	43160426	43252888	ElasticNet	-0.00514751	0.0365731	-0.288	0.000263	0	20:42680754-20:44838826
ENSG00000101017	CD40	muscle_skeletal	gtex	protein_coding	20	44746911	44758502	ElasticNet	0.0173076	0.0127035	0.496	0.000263	0	20:42680754-20:44838826
ENSG00000204070	SYS1	blood	ntr	protein_coding	20	43991667	43997775	bslmm	0.0329988	6.5182e-11	0.494	0.000262	0	20:42680754-20:44838826
ENSG00000225849.1	MKRN7P	uterus	gtex	pseudogene	20	45134166	45134166	ElasticNet	0.201364	0.000620245	-0.604	0.000262	0	20:42680754-20:44838826
ENSG00000149596	JPH2	muscle_skeletal	gtex	protein_coding	20	42740335	42816218	ElasticNet	0.0132307	0.281724	0.0514	0.000262	0	20:42680754-20:44838826
ENSG00000196839	ADA	brain_cerebellum	gtex	protein_coding	20	43248163	43280874	ElasticNet	0.00909715	0.372464	-0.305	0.000262	0	20:42680754-20:44838826
ENSG00000223891	OSER1-AS1	whole_blood	gtex	lincRNA	20	42839600	42854667	ElasticNet	0.110324	8.96764e-10	0.259	0.000262	0	20:42680754-20:44838826
ENSG00000101052	IFT52	pancreas	gtex	protein_coding	20	42219571	42275936	ElasticNet	0.0446163	0.190738	0.355	0.000262	0	20:42680754-20:44838826
ENSG00000101017	CD40	pancreas	gtex	protein_coding	20	44746911	44758502	ElasticNet	0.0312711	0.0537331	0.364	0.000262	0	20:42680754-20:44838826
ENSG00000101473	ACOT8	artery_aorta	gtex	protein_coding	20	44470360	44486045	ElasticNet	0.034375	0.120859	-0.352	0.000262	0	20:42680754-20:44838826
ENSG00000197296	FITM2	ovary	gtex	protein_coding	20	42931478	42939809	ElasticNet	0.251058	0.000317729	0.341	0.000262	0	20:42680754-20:44838826
ENSG00000198026	ZNF335	breast_mammary_tissue	gtex	protein_coding	20	44577292	44600833	ElasticNet	-0.00790933	0.0402466	0.239	0.000262	0	20:42680754-20:44838826
ENSG00000244274	DBNDD2	artery_tibial	gtex	protein_coding	20	44034697	44039250	ElasticNet	0.0466811	1.28781e-05	0.48	0.000262	0	20:42680754-20:44838826
ENSG00000223891	OSER1-AS1	nerve_tibial	gtex	lincRNA	20	42839600	42854667	ElasticNet	0.0921448	3.91545e-06	-0.109	0.000262	0	20:42680754-20:44838826
ENSG00000196839	ADA	brain_nucleus_accumbens_basal_ganglia	gtex	protein_coding	20	43248163	43280874	ElasticNet	0.0526986	0.01626	0.149	0.000261	0	20:42680754-20:44838826
ENSG00000196839	ADA	blood	yfs	protein_coding	20	43248163	43280874	enet	0.196698	3.24825e-62	-0.0705	0.000261	0	20:42680754-20:44838826
ENSG00000101104	PABPC1L	breast_mammary_tissue	gtex	protein_coding	20	43538703	43587676	ElasticNet	0.0516817	0.181609	-0.534	0.000261	0	20:42680754-20:44838826
ENSG00000198185	ZNF334	stomach	gtex	protein_coding	20	45129701	45142198	ElasticNet	0.273908	1.53562e-15	-0.183	0.000261	0	20:42680754-20:44838826
ENSG00000215452	ZNF663P	heart_left_ventricle	gtex	pseudogene	20	45042867	45087915	ElasticNet	0.0761417	1.19522e-05	-0.521	0.000261	0	20:42680754-20:44838826
ENSG00000215452	ZNF663P	adrenal_gland	gtex	pseudogene	20	45042867	45087915	ElasticNet	0.470318	1.3736e-19	-0.294	0.000261	0	20:42680754-20:44838826
ENSG00000198026	ZNF335	adipose_subcutaneous	gtex	protein_coding	20	44577292	44600833	ElasticNet	0.0188281	0.0652234	0.177	0.000261	0	20:42680754-20:44838826
ENSG00000124140	SLC12A5	nerve_tibial	gtex	protein_coding	20	44650356	44688784	ElasticNet	0.0150436	0.002721	-0.34	0.000261	0	20:42680754-20:44838826
ENSG00000124140	SLC12A5	skin_sun_exposed_lower_leg	gtex	protein_coding	20	44650356	44688784	ElasticNet	0.0316609	4.13028e-06	-0.352	0.000261	0	20:42680754-20:44838826
ENSG00000244274	DBNDD2	skin_not_sun_exposed_suprapubic	gtex	protein_coding	20	44034697	44039250	ElasticNet	0.41735	1.1473e-33	0.325	0.000261	0	20:42680754-20:44838826
ENSG00000184617	ZNF840	pancreas	gtex	pseudogene	20	45113100	45121279	ElasticNet	0.0276803	0.107316	0.073	0.00026	0	20:42680754-20:44838826
ENSG00000124140	SLC12A5	adipose_subcutaneous	gtex	protein_coding	20	44650356	44688784	ElasticNet	0.109118	3.2302e-08	-0.352	0.00026	0	20:42680754-20:44838826
ENSG00000196839	ADA	cells_transformed_fibroblasts	gtex	protein_coding	20	43248163	43280874	ElasticNet	0.139154	1.6876e-10	0.158	0.00026	0	20:42680754-20:44838826
ENSG00000166913	YWHAB	adipose_subcutaneous	gtex	protein_coding	20	43514317	43537173	ElasticNet	0.0487024	0.0227391	0.267	0.00026	0	20:42680754-20:44838826
ENSG00000101017	CD40	adrenal_gland	gtex	protein_coding	20	44746911	44758502	ElasticNet	0.14015	8.52136e-06	0.302	0.00026	0	20:42680754-20:44838826
ENSG00000124249	KCNK15	spleen	gtex	protein_coding	20	43374421	43379675	ElasticNet	0.0235009	0.0436149	-0.113	0.00026	0	20:42680754-20:44838826
ENSG00000064601	CTSA	artery_aorta	gtex	protein_coding	20	44518783	44527459	ElasticNet	0.0354133	0.0199949	0.333	0.00026	0	20:42680754-20:44838826
ENSG00000226243	RPL37AP1	artery_tibial	gtex	pseudogene	20	43095204	43095482	ElasticNet	0.0036389	0.128271	0.363	0.00026	0	20:42680754-20:44838826
ENSG00000124251	TP53TG5	ovary	gtex	protein_coding	20	44002526	44036529	ElasticNet	0.049899	0.108789	-0.194	0.00026	0	20:42680754-20:44838826
ENSG00000124249	KCNK15	pituitary	gtex	protein_coding	20	43374421	43379675	ElasticNet	0.00726064	0.0202555	-0.208	0.00026	0	20:42680754-20:44838826
ENSG00000185513	L3MBTL1	testis	gtex	protein_coding	20	42136320	42179590	ElasticNet	0.0291358	0.179397	0.167	0.000259	0	20:42680754-20:44838826
ENSG00000223891	OSER1-AS1	esophagus_mucosa	gtex	lincRNA	20	42839600	42854667	ElasticNet	0.189656	4.1806e-16	0.261	0.000259	0	20:42680754-20:44838826
ENSG00000273283.1	RP5-1013A22.5	stomach	gtex	lincRNA	20	4.38328e+07	4.38328e+07	ElasticNet	0.0686067	0.0231381	-0.2	0.000259	0	20:42680754-20:44838826
ENSG00000149596	JPH2	testis	gtex	protein_coding	20	42740335	42816218	ElasticNet	0.0422706	0.371381	-0.274	0.000259	0	20:42680754-20:44838826
ENSG00000100979	PLTP	brain_cerebellum	gtex	protein_coding	20	44527399	44540794	ElasticNet	0.00480321	0.105562	0.325	0.000259	0	20:42680754-20:44838826
ENSG00000223891	OSER1-AS1	brain_cortex	gtex	lincRNA	20	42839600	42854667	ElasticNet	0.0694713	0.0386488	-0.289	0.000259	0	20:42680754-20:44838826
ENSG00000080189	SLC35C2	brain_spinal_cord_cervical_c-1	gtex	protein_coding	20	44978167	44993043	ElasticNet	-0.164873	0.0728796	0.172	0.000259	0	20:42680754-20:44838826
ENSG00000124251	TP53TG5	heart_atrial_appendage	gtex	protein_coding	20	44002526	44036529	ElasticNet	0.0747414	0.104795	-0.27	0.000259	0	20:42680754-20:44838826
ENSG00000244274	DBNDD2	adipose_visceral_omentum	gtex	protein_coding	20	44034697	44039250	ElasticNet	0.0150661	0.00385501	0.37	0.000259	0	20:42680754-20:44838826
ENSG00000124191	TOX2	colon_sigmoid	gtex	protein_coding	20	42543504	42698256	ElasticNet	0.239752	2.73623e-14	0.28	0.000259	0	20:42680754-20:44838826
ENSG00000223891	OSER1-AS1	skin_sun_exposed_lower_leg	gtex	lincRNA	20	42839600	42854667	ElasticNet	0.256894	2.52612e-20	0.214	0.000259	0	20:42680754-20:44838826
ENSG00000124191	TOX2	muscle_skeletal	gtex	protein_coding	20	42543504	42698256	ElasticNet	0.26021	2.16411e-26	-0.341	0.000259	0	20:42680754-20:44838826
ENSG00000198026	ZNF335	uterus	gtex	protein_coding	20	44577292	44600833	ElasticNet	0.0362162	0.205575	0.0856	0.000259	0	20:42680754-20:44838826
ENSG00000124249	KCNK15	testis	gtex	protein_coding	20	43374421	43379675	ElasticNet	0.0380792	0.00334936	-0.076	0.000258	0	20:42680754-20:44838826
ENSG00000101017	CD40	esophagus_mucosa	gtex	protein_coding	20	44746911	44758502	ElasticNet	0.0168605	0.030452	0.173	0.000258	0	20:42680754-20:44838826
ENSG00000204070	SYS1	cells_transformed_fibroblasts	gtex	protein_coding	20	43990577	44005438	ElasticNet	0.114857	2.94452e-08	-0.257	0.000258	0	20:42680754-20:44838826
ENSG00000124120	TTPAL	brain_spinal_cord_cervical_c-1	gtex	protein_coding	20	43104526	43123244	ElasticNet	0.181184	0.0484035	0.16	0.000258	0	20:42680754-20:44838826
ENSG00000101017	CD40	stomach	gtex	protein_coding	20	44746911	44758502	ElasticNet	0.0444932	0.0449675	0.219	0.000258	0	20:42680754-20:44838826
ENSG00000100979	PLTP	adrenal_gland	gtex	protein_coding	20	44527399	44540794	ElasticNet	0.0996949	0.0191059	-0.0291	0.000258	0	20:42680754-20:44838826
ENSG00000223891	OSER1-AS1	brain_cerebellar_hemisphere	gtex	lincRNA	20	42839600	42854667	ElasticNet	0.0999275	0.00150857	0.0344	0.000258	0	20:42680754-20:44838826
ENSG00000101017	CD40	heart_left_ventricle	gtex	protein_coding	20	44746911	44758502	ElasticNet	0.0672924	0.000480006	0.0468	0.000258	0	20:42680754-20:44838826
ENSG00000101017	CD40	adipose_subcutaneous	gtex	protein_coding	20	44746911	44758502	ElasticNet	0.123339	5.77932e-08	0.0837	0.000258	0	20:42680754-20:44838826
ENSG00000223891	OSER1-AS1	skin_not_sun_exposed_suprapubic	gtex	lincRNA	20	42839600	42854667	ElasticNet	0.235626	9.56395e-19	-0.0653	0.000258	0	20:42680754-20:44838826
ENSG00000101052	IFT52	brain_caudate_basal_ganglia	gtex	protein_coding	20	42219571	42275936	ElasticNet	0.134117	1.67057e-06	0.21	0.000258	0	20:42680754-20:44838826
ENSG00000124120	TTPAL	spleen	gtex	protein_coding	20	43104526	43123244	ElasticNet	0.0233677	0.065173	0.0642	0.000258	0	20:42680754-20:44838826
ENSG00000223891	OSER1-AS1	thyroid	gtex	lincRNA	20	42839600	42854667	ElasticNet	0.198006	6.43917e-22	0.0702	0.000257	0	20:42680754-20:44838826
ENSG00000132823	OSER1	whole_blood	gtex	protein_coding	20	42825136	42839431	ElasticNet	0.209753	7.5438e-18	0.0168	0.000257	0	20:42680754-20:44838826
ENSG00000124134	KCNS1	skin_sun_exposed_lower_leg	gtex	protein_coding	20	43720951	43729753	ElasticNet	0.0458113	0.0131677	-0.171	0.000257	0	20:42680754-20:44838826
ENSG00000204070	SYS1	brain_dorsolateral_prefrontal_cortex	cmc	protein_coding	20	43991739	44005442	lasso	0.100174	3.39715e-12	-0.257	0.000257	0	20:42680754-20:44838826
ENSG00000204070	SYS1	skin_sun_exposed_lower_leg	gtex	protein_coding	20	43990577	44005438	ElasticNet	0.0221571	0.100664	0.276	0.000257	0	20:42680754-20:44838826
ENSG00000124249	KCNK15	adipose_subcutaneous	gtex	protein_coding	20	43374421	43379675	ElasticNet	0.0462187	1.9449e-05	0.111	0.000257	0	20:42680754-20:44838826
ENSG00000149654	CDH22	skin_sun_exposed_lower_leg	gtex	protein_coding	20	44802372	44937137	ElasticNet	0.00353394	0.214643	-0.101	0.000257	0	20:42680754-20:44838826
ENSG00000204070	SYS1	blood	yfs	protein_coding	20	43990577	44005438	enet	0.353577	7.76298e-122	0.0122	0.000257	0	20:42680754-20:44838826
ENSG00000204070	SYS1	pancreas	gtex	protein_coding	20	43990577	44005438	ElasticNet	0.221887	1.25898e-09	-0.0629	0.000257	0	20:42680754-20:44838826
ENSG00000025772	TOMM34	skin_sun_exposed_lower_leg	gtex	protein_coding	20	43570771	43589127	ElasticNet	0.0487228	0.000233339	-0.179	0.000257	0	20:42680754-20:44838826
ENSG00000213820	RPL13P2	testis	gtex	pseudogene	20	44728157	44728815	ElasticNet	0.15649	4.82716e-06	-0.191	0.000256	0	20:42680754-20:44838826
ENSG00000223891	OSER1-AS1	stomach	gtex	lincRNA	20	42839600	42854667	ElasticNet	0.0773189	6.2398e-05	0.139	0.000256	0	20:42680754-20:44838826
ENSG00000124249	KCNK15	lung	gtex	protein_coding	20	43374421	43379675	ElasticNet	0.0768188	3.96326e-06	0.0262	0.000256	0	20:42680754-20:44838826
ENSG00000149596	JPH2	artery_aorta	gtex	protein_coding	20	42740335	42816218	ElasticNet	0.104671	2.36441e-06	-0.145	0.000256	0	20:42680754-20:44838826
ENSG00000124191	TOX2	breast_mammary_tissue	gtex	protein_coding	20	42543504	42698256	ElasticNet	0.35127	7.95501e-20	0.22	0.000256	0	20:42680754-20:44838826
ENSG00000168612	ZSWIM1	pancreas	gtex	protein_coding	20	44509866	44513905	ElasticNet	0.153262	0.00230023	0.0461	0.000256	0	20:42680754-20:44838826
ENSG00000223891	OSER1-AS1	brain_nucleus_accumbens_basal_ganglia	gtex	lincRNA	20	42839600	42854667	ElasticNet	0.042201	0.0282639	0.0104	0.000256	0	20:42680754-20:44838826
ENSG00000196839	ADA	prostate	gtex	protein_coding	20	43248163	43280874	ElasticNet	0.00608611	0.164823	0.0446	0.000256	0	20:42680754-20:44838826
ENSG00000149596	JPH2	artery_tibial	gtex	protein_coding	20	42740335	42816218	ElasticNet	0.144914	6.08203e-12	-0.115	0.000256	0	20:42680754-20:44838826
ENSG00000101109	STK4	skin_not_sun_exposed_suprapubic	gtex	protein_coding	20	43595115	43708600	ElasticNet	0.0343651	0.181682	-0.194	0.000256	0	20:42680754-20:44838826
ENSG00000101052	IFT52	cells_transformed_fibroblasts	gtex	protein_coding	20	42219571	42275936	ElasticNet	0.299923	5.5763e-21	-0.127	0.000256	0	20:42680754-20:44838826
OSER1-AS1	OSER1-AS1	adipose	metsim	NA	20	42839600	42854667	lasso	0.0315285	1.36134e-05	0.187	0.000256	0	20:42680754-20:44838826
ENSG00000175121	WFDC5	cells_transformed_fibroblasts	gtex	protein_coding	20	43738093	43743813	ElasticNet	0.00987808	0.192584	-0.172	0.000255	0	20:42680754-20:44838826
ENSG00000223891	OSER1-AS1	adrenal_gland	gtex	lincRNA	20	42839600	42854667	ElasticNet	0.0702685	5.20931e-05	0.166	0.000255	0	20:42680754-20:44838826
ENSG00000223891	OSER1-AS1	pancreas	gtex	lincRNA	20	42839600	42854667	ElasticNet	0.0562461	0.00267768	0.0288	0.000255	0	20:42680754-20:44838826
ENSG00000064205	WISP2	artery_tibial	gtex	protein_coding	20	43343485	43357150	ElasticNet	0.0627225	0.000316577	0.144	0.000255	0	20:42680754-20:44838826
ENSG00000101052	IFT52	brain_frontal_cortex_ba9	gtex	protein_coding	20	42219571	42275936	ElasticNet	0.0412648	0.00330118	0.0496	0.000255	0	20:42680754-20:44838826
ENSG00000101191	DIDO1	brain_cortex	gtex	protein_coding	20	61509090	61569304	ElasticNet	0.0542273	0.135298	9.28	0.658	1	20:62190180-20:62964897
ENSG00000125534	PPDPF	breast_mammary_tissue	gtex	protein_coding	20	62152077	62153559	ElasticNet	0.144763	5.12861e-12	-6.14	0.416	1	20:62190180-20:62964897
ENSG00000243509	TNFRSF6B	thyroid	gtex	protein_coding	20	62328021	62330037	ElasticNet	0.0266686	0.00601822	-5.94	0.398	1	20:62190180-20:62964897
ENSG00000258366	RTEL1	adipose	metsim	protein_coding	20	62289163	62328416	enet	0.0328065	9.24535e-06	6.85	0.222	1	20:62190180-20:62964897
ENSG00000258366	RTEL1	artery_aorta	gtex	protein_coding	20	62289163	62328416	ElasticNet	0.173805	1.28818e-10	9.1	0.19	1	20:62190180-20:62964897
ENSG00000197457	STMN3	adipose	metsim	protein_coding	20	62271061	62284780	enet	0.114267	1.04188e-16	8.16	0.189	1	20:62190180-20:62964897
ENSG00000225978.2	HAR1A	brain_amygdala	gtex	lincRNA	20	61467800	61467800	ElasticNet	0.210784	0.00466465	-0.448	0.18	1	20:62190180-20:62964897
ENSG00000258366	RTEL1	colon_sigmoid	gtex	protein_coding	20	62289163	62328416	ElasticNet	0.133225	1.11225e-05	9.82	0.162	1	20:62190180-20:62964897
ENSG00000258366	RTEL1	breast_mammary_tissue	gtex	protein_coding	20	62289163	62328416	ElasticNet	0.0605967	0.0383808	5.13	0.126	1	20:62190180-20:62964897
ENSG00000092758	COL9A3	skin_sun_exposed_lower_leg	gtex	protein_coding	20	61447596	61472511	ElasticNet	0.111163	1.44593e-09	-1.75	0.11	1	20:62190180-20:62964897
ENSG00000060491	OGFR	lung	gtex	protein_coding	20	61436187	61445352	ElasticNet	0.106679	1.21437e-08	6.13	0.0708	0	20:62190180-20:62964897
ENSG00000243509	TNFRSF6B	esophagus_mucosa	gtex	protein_coding	20	62328021	62330037	ElasticNet	0.0576348	1.49951e-07	-5.88	0.0562	0	20:62190180-20:62964897
ENSG00000101198	NKAIN4	skin_sun_exposed_lower_leg	gtex	protein_coding	20	61872136	61904046	ElasticNet	0.0444345	0.0225441	5.05	0.056	0	20:62190180-20:62964897
ENSG00000258366	RTEL1	skin_not_sun_exposed_suprapubic	gtex	protein_coding	20	62289163	62328416	ElasticNet	0.0223828	0.0702206	2.61	0.0528	0	20:62190180-20:62964897
ENSG00000197457	STMN3	skin_not_sun_exposed_suprapubic	gtex	protein_coding	20	62271061	62284780	ElasticNet	0.0688146	0.00018933	-8.62	0.0176	0	20:62190180-20:62964897
ENSG00000101190	TCFL5	artery_tibial	gtex	protein_coding	20	61472467	61493115	ElasticNet	0.17052	5.90149e-11	-4.91	0.0153	0	20:62190180-20:62964897
ENSG00000101152	DNAJC5	adipose	metsim	protein_coding	20	62526518	62567384	blup	0.00791599	0.0196262	-7.91	0.0138	0	20:62190180-20:62964897
ENSG00000258366	RTEL1	nerve_tibial	gtex	protein_coding	20	62289163	62328416	ElasticNet	0.0452754	0.00151133	3.61	0.012	0	20:62190180-20:62964897
ENSG00000101198	NKAIN4	prostate	gtex	protein_coding	20	61872136	61904046	ElasticNet	0.0844701	0.00441906	7.25	0.00731	0	20:62190180-20:62964897
ENSG00000101190	TCFL5	nerve_tibial	gtex	protein_coding	20	61472467	61493115	ElasticNet	0.319129	1.36571e-23	-0.726	0.00719	0	20:62190180-20:62964897
ENSG00000197457	STMN3	small_intestine_terminal_ileum	gtex	protein_coding	20	62271061	62284780	ElasticNet	0.0471249	0.0805105	7.96	0.00628	0	20:62190180-20:62964897
ENSG00000243509	TNFRSF6B	skin_not_sun_exposed_suprapubic	gtex	protein_coding	20	62328021	62330037	ElasticNet	0.0258904	0.00985742	0.583	0.00325	0	20:62190180-20:62964897
ENSG00000101198	NKAIN4	brain_cortex	gtex	protein_coding	20	61872136	61904046	ElasticNet	0.236734	7.53411e-10	-8.64	0.00301	0	20:62190180-20:62964897
ENSG00000125534	PPDPF	muscle_skeletal	gtex	protein_coding	20	62152077	62153559	ElasticNet	0.160065	2.38957e-12	6.49	0.00298	0	20:62190180-20:62964897
ENSG00000258366	RTEL1	thyroid	gtex	protein_coding	20	62289163	62328416	ElasticNet	0.0530893	3.33174e-05	5.79	0.00251	0	20:62190180-20:62964897
ENSG00000130584	ZBTB46	colon_sigmoid	gtex	protein_coding	20	62375019	62462597	ElasticNet	0.113735	1.27415e-05	4	0.00219	0	20:62190180-20:62964897
ENSG00000197457	STMN3	brain_frontal_cortex_ba9	gtex	protein_coding	20	62271061	62284780	ElasticNet	0.0301308	0.0733641	-6.57	0.00189	0	20:62190180-20:62964897
ENSG00000243509	TNFRSF6B	liver	gtex	protein_coding	20	62328021	62330037	ElasticNet	0.0468677	0.00184343	5.22	0.00153	0	20:62190180-20:62964897
ENSG00000243509	TNFRSF6B	adipose_visceral_omentum	gtex	protein_coding	20	62328021	62330037	ElasticNet	0.0188417	0.00932361	0.177	0.0015	0	20:62190180-20:62964897
ENSG00000101246	ARFRP1	artery_tibial	gtex	protein_coding	20	62329996	62339377	ElasticNet	0.0274594	0.00079473	8.13	0.00128	0	20:62190180-20:62964897
ENSG00000101198	NKAIN4	lung	gtex	protein_coding	20	61872136	61904046	ElasticNet	0.0781179	2.25168e-05	-0.19	0.00125	0	20:62190180-20:62964897
ENSG00000197457	STMN3	brain_cerebellum	gtex	protein_coding	20	62271061	62284780	ElasticNet	0.185162	1.18899e-07	-9.03	0.00123	0	20:62190180-20:62964897
ENSG00000258366	RTEL1	esophagus_muscularis	gtex	protein_coding	20	62289163	62328416	ElasticNet	0.141544	1.53826e-10	9.01	0.000976	0	20:62190180-20:62964897
ENSG00000197457	STMN3	adipose_subcutaneous	gtex	protein_coding	20	62271061	62284780	ElasticNet	0.0160463	0.145829	0.234	0.00056	0	20:62190180-20:62964897
ENSG00000258366	RTEL1	skin_sun_exposed_lower_leg	gtex	protein_coding	20	62289163	62328416	ElasticNet	0.0481506	0.000573779	4.55	0.000439	0	20:62190180-20:62964897
ENSG00000092758	COL9A3	esophagus_muscularis	gtex	protein_coding	20	61447596	61472511	ElasticNet	0.0237463	0.0658736	-5.1	0.000429	0	20:62190180-20:62964897
ENSG00000101191	DIDO1	brain_cerebellum	gtex	protein_coding	20	61509090	61569304	ElasticNet	0.0966709	0.00871609	-5.1	0.000429	0	20:62190180-20:62964897
ENSG00000225978.2	HAR1A	spleen	gtex	lincRNA	20	61738706	61738706	ElasticNet	0.268069	5.50736e-08	4.74	0.000313	0	20:62190180-20:62964897
ENSG00000101198	NKAIN4	brain_cerebellum	gtex	protein_coding	20	61872136	61904046	ElasticNet	0.277543	4.35509e-11	-4.19	0.000274	0	20:62190180-20:62964897
ENSG00000101216	GMEB2	spleen	gtex	protein_coding	20	62218955	62258394	ElasticNet	0.074072	0.000124849	-1.21	0.000269	0	20:62190180-20:62964897
ENSG00000060491	OGFR	adipose_visceral_omentum	gtex	protein_coding	20	61436187	61445352	ElasticNet	0.152126	8.4405e-11	7.32	0.000263	0	20:62190180-20:62964897
ENSG00000197457	STMN3	brain_dorsolateral_prefrontal_cortex	cmc	protein_coding	20	62271057	62284963	lasso	0.045518	2.81524e-06	-8.55	0.000256	0	20:62190180-20:62964897
ENSG00000101150	TPD52L2	brain_dorsolateral_prefrontal_cortex	cmc	protein_coding	20	62496580	62522898	bslmm	0.0808696	4.45346e-10	-3.85	0.000239	0	20:62190180-20:62964897
ENSG00000101197	BIRC7	cells_transformed_fibroblasts	gtex	protein_coding	20	61867235	61871859	ElasticNet	0.1209	1.92401e-06	-1.06	0.000215	0	20:62190180-20:62964897
ENSG00000101150	TPD52L2	adipose	metsim	protein_coding	20	62496596	62522898	bslmm	0.0161898	0.00145833	6.34	0.000194	0	20:62190180-20:62964897
ENSG00000101210	EEF1A2	prostate	gtex	protein_coding	20	62119366	62130505	ElasticNet	0.111316	0.026311	4.19	0.00018	0	20:62190180-20:62964897
ENSG00000130584	ZBTB46	lung	gtex	protein_coding	20	62375019	62462597	ElasticNet	0.0222128	0.0016864	9.09	0.000145	0	20:62190180-20:62964897
ENSG00000101198	NKAIN4	brain_cerebellar_hemisphere	gtex	protein_coding	20	61872136	61904046	ElasticNet	0.134467	0.000254884	-6.05	0.000138	0	20:62190180-20:62964897
ENSG00000225978.2	HAR1A	brain_anterior_cingulate_cortex_ba24	gtex	lincRNA	20	61753134	61753134	ElasticNet	0.330713	2.10362e-12	-0.11	0.000125	0	20:62190180-20:62964897
ENSG00000101246	ARFRP1	cells_transformed_fibroblasts	gtex	protein_coding	20	62329996	62339377	ElasticNet	0.00561449	0.0743595	9.3	0.000125	0	20:62190180-20:62964897
ENSG00000258366	RTEL1	adipose_visceral_omentum	gtex	protein_coding	20	62289163	62328416	ElasticNet	0.0803191	0.000231818	4.18	0.000119	0	20:62190180-20:62964897
ENSG00000258366	RTEL1	muscle_skeletal	gtex	protein_coding	20	62289163	62328416	ElasticNet	0.00813305	0.174831	7.37	0.000113	0	20:62190180-20:62964897
ENSG00000275620	FLJ16779	brain_dorsolateral_prefrontal_cortex	cmc	antisense	20	61885329	61892967	bslmm	0.0589619	1.03103e-07	-5.85	0.000112	0	20:62190180-20:62964897
ENSG00000258366	RTEL1	artery_tibial	gtex	protein_coding	20	62289163	62328416	ElasticNet	0.258968	9.44378e-21	7.93	0.000109	0	20:62190180-20:62964897
ENSG00000101190	TCFL5	cells_transformed_fibroblasts	gtex	protein_coding	20	61472467	61493115	ElasticNet	0.146523	9.95485e-08	-0.882	0.000103	0	20:62190180-20:62964897
ENSG00000101190	TCFL5	muscle_skeletal	gtex	protein_coding	20	61472467	61493115	ElasticNet	0.328869	1.32558e-35	-6.4	0.000102	0	20:62190180-20:62964897
ENSG00000125533	BHLHE23	cells_ebv-transformed_lymphocytes	gtex	protein_coding	20	61637331	61638387	ElasticNet	0.117733	0.00061506	-7.52	9.83e-05	0	20:62190180-20:62964897
ENSG00000203896	LIME1	uterus	gtex	protein_coding	20	62340216	62370456	ElasticNet	0.0150755	0.00764197	-2.85	9.19e-05	0	20:62190180-20:62964897
ENSG00000203896	LIME1	pancreas	gtex	protein_coding	20	62340216	62370456	ElasticNet	0.115285	8.67964e-07	-5.37	7.82e-05	0	20:62190180-20:62964897
ENSG00000101246	ARFRP1	thyroid	gtex	protein_coding	20	62329996	62339377	ElasticNet	0.0405628	8.96952e-05	9.14	7.41e-05	0	20:62190180-20:62964897
ENSG00000197457	STMN3	cells_transformed_fibroblasts	gtex	protein_coding	20	62271061	62284780	ElasticNet	0.176789	2.72481e-08	0.688	7.04e-05	0	20:62190180-20:62964897
ENSG00000101191	DIDO1	brain_anterior_cingulate_cortex_ba24	gtex	protein_coding	20	61509090	61569304	ElasticNet	0.0468014	0.0648263	2.62	7.03e-05	0	20:62190180-20:62964897
ENSG00000101190	TCFL5	colon_sigmoid	gtex	protein_coding	20	61472467	61493115	ElasticNet	0.060848	0.0462258	3.45	6.08e-05	0	20:62190180-20:62964897
ENSG00000258366	RTEL1	adipose_subcutaneous	gtex	protein_coding	20	62289163	62328416	ElasticNet	0.116371	5.55988e-10	7.69	5.19e-05	0	20:62190180-20:62964897
ENSG00000243509	TNFRSF6B	muscle_skeletal	gtex	protein_coding	20	62328021	62330037	ElasticNet	0.027417	0.173973	0.409	4.9e-05	0	20:62190180-20:62964897
ENSG00000101246	ARFRP1	pancreas	gtex	protein_coding	20	62329996	62339377	ElasticNet	0.0185384	0.0168258	7.6	4.61e-05	0	20:62190180-20:62964897
ENSG00000060491	OGFR	heart_left_ventricle	gtex	protein_coding	20	61436187	61445352	ElasticNet	0.0311002	0.00760815	-5.57	4.55e-05	0	20:62190180-20:62964897
ENSG00000125510	OPRL1	brain_cerebellar_hemisphere	gtex	protein_coding	20	62711526	62731996	ElasticNet	0.127167	0.00023263	1.44	4.47e-05	0	20:62190180-20:62964897
ENSG00000125531	C20orf195	prostate	gtex	protein_coding	20	62184373	62188061	ElasticNet	0.106778	0.0890909	5.38	4.24e-05	0	20:62190180-20:62964897
ENSG00000101216	GMEB2	adipose_visceral_omentum	gtex	protein_coding	20	62218955	62258394	ElasticNet	0.12306	1.51846e-07	-4.38	3.89e-05	0	20:62190180-20:62964897
ENSG00000101216	GMEB2	lung	gtex	protein_coding	20	62218955	62258394	ElasticNet	0.0729836	2.98321e-06	-3.07	3.73e-05	0	20:62190180-20:62964897
ENSG00000203896	LIME1	adipose_visceral_omentum	gtex	protein_coding	20	62340216	62370456	ElasticNet	0.0298554	0.0221021	-3.28	3.48e-05	0	20:62190180-20:62964897
ENSG00000171700	RGS19	vagina	gtex	protein_coding	20	62704534	62711323	ElasticNet	0.147607	0.01824	4.3	3.41e-05	0	20:62190180-20:62964897
ENSG00000101246	ARFRP1	brain_dorsolateral_prefrontal_cortex	cmc	protein_coding	20	62329994	62339365	lasso	0.0616583	5.29776e-08	8.78	3.37e-05	0	20:62190180-20:62964897
ENSG00000101193	GID8	cells_transformed_fibroblasts	gtex	protein_coding	20	61569471	61576996	ElasticNet	0.0189911	0.0204321	7.53	3.1e-05	0	20:62190180-20:62964897
ENSG00000101190	TCFL5	adrenal_gland	gtex	protein_coding	20	61472467	61493115	ElasticNet	0.118216	0.0652496	8.71	3.03e-05	0	20:62190180-20:62964897
ENSG00000060491	OGFR	breast_mammary_tissue	gtex	protein_coding	20	61436187	61445352	ElasticNet	0.0218849	0.00980277	-7.23	2.95e-05	0	20:62190180-20:62964897
ENSG00000125510	OPRL1	whole_blood	gtex	protein_coding	20	62711526	62731996	ElasticNet	0.1623	1.13213e-10	-2.4	2.88e-05	0	20:62190180-20:62964897
ENSG00000203896	LIME1	whole_blood	gtex	protein_coding	20	62340216	62370456	ElasticNet	0.0339403	0.000469773	-8.65	2.79e-05	0	20:62190180-20:62964897
ENSG00000197457	STMN3	brain_cerebellar_hemisphere	gtex	protein_coding	20	62271061	62284780	ElasticNet	0.112837	2.2941e-05	-7.2	2.66e-05	0	20:62190180-20:62964897
ENSG00000101246	ARFRP1	brain_anterior_cingulate_cortex_ba24	gtex	protein_coding	20	62329996	62339377	ElasticNet	0.0815464	0.0115342	8.41	2.47e-05	0	20:62190180-20:62964897
ENSG00000101213	PTK6	uterus	gtex	protein_coding	20	62159778	62168723	ElasticNet	0.0471394	0.0110657	3.43	2.41e-05	0	20:62190180-20:62964897
ENSG00000060491	OGFR	vagina	gtex	protein_coding	20	61436187	61445352	ElasticNet	0.0308397	0.0707182	5.49	2.31e-05	0	20:62190180-20:62964897
ENSG00000197114	ZGPAT	ovary	gtex	protein_coding	20	62338817	62367494	ElasticNet	0.118384	0.0716794	1.52	2.27e-05	0	20:62190180-20:62964897
ENSG00000101190	TCFL5	esophagus_muscularis	gtex	protein_coding	20	61472467	61493115	ElasticNet	0.220921	1.60806e-15	8.41	2.17e-05	0	20:62190180-20:62964897
ENSG00000171703	TCEA2	skin_sun_exposed_lower_leg	gtex	protein_coding	20	62681189	62703700	ElasticNet	0.05467	1.16385e-05	-2.66	2.06e-05	0	20:62190180-20:62964897
ENSG00000203896	LIME1	adipose_subcutaneous	gtex	protein_coding	20	62340216	62370456	ElasticNet	0.0699463	3.05168e-06	-4.59	1.91e-05	0	20:62190180-20:62964897
ENSG00000101246	ARFRP1	brain_cortex	gtex	protein_coding	20	62329996	62339377	ElasticNet	0.0861113	0.00172055	8.55	1.82e-05	0	20:62190180-20:62964897
ENSG00000092758	COL9A3	skin_not_sun_exposed_suprapubic	gtex	protein_coding	20	61447596	61472511	ElasticNet	0.0921595	0.00460125	1.87	1.67e-05	0	20:62190180-20:62964897
ENSG00000197457	STMN3	brain_cortex	gtex	protein_coding	20	62271061	62284780	ElasticNet	0.113635	0.0871418	-8.14	1.63e-05	0	20:62190180-20:62964897
ENSG00000125520	SLC2A4RG	liver	gtex	protein_coding	20	62371214	62374858	ElasticNet	0.166285	3.22529e-05	7.86	1.63e-05	0	20:62190180-20:62964897
ENSG00000101246	ARFRP1	brain_putamen_basal_ganglia	gtex	protein_coding	20	62329996	62339377	ElasticNet	0.0088371	0.101619	8.63	1.63e-05	0	20:62190180-20:62964897
ENSG00000183260	ABHD16B	brain_cortex	gtex	protein_coding	20	62492566	62494341	ElasticNet	0.0635964	0.000430573	2.54	1.58e-05	0	20:62190180-20:62964897
ENSG00000203896	LIME1	thyroid	gtex	protein_coding	20	62340216	62370456	ElasticNet	0.222674	1.64755e-19	-4.9	1.57e-05	0	20:62190180-20:62964897
ENSG00000101198	NKAIN4	brain_nucleus_accumbens_basal_ganglia	gtex	protein_coding	20	61872136	61904046	ElasticNet	0.108314	3.77392e-06	-4.22	1.39e-05	0	20:62190180-20:62964897
ENSG00000225978	HAR1A	brain_dorsolateral_prefrontal_cortex	cmc	lincRNA	20	61732643	61735737	bslmm	0.288295	2.46761e-35	5.84	1.37e-05	0	20:62190180-20:62964897
ENSG00000267848.1	AL118506.1	breast_mammary_tissue	gtex	protein_coding	20	62381459	62381459	ElasticNet	0.0499093	0.186576	2.95	1.28e-05	0	20:62190180-20:62964897
ENSG00000197114	ZGPAT	thyroid	gtex	protein_coding	20	62338817	62367494	ElasticNet	0.0420969	0.00387267	-2.35	1.21e-05	0	20:62190180-20:62964897
ENSG00000171700	RGS19	artery_tibial	gtex	protein_coding	20	62704534	62711323	ElasticNet	0.0735055	7.95864e-07	4.56	1.16e-05	0	20:62190180-20:62964897
ENSG00000203896	LIME1	heart_atrial_appendage	gtex	protein_coding	20	62340216	62370456	ElasticNet	0.0968491	0.000421137	-3.09	1.13e-05	0	20:62190180-20:62964897
ENSG00000130584	ZBTB46	brain_nucleus_accumbens_basal_ganglia	gtex	protein_coding	20	62375019	62462597	ElasticNet	0.0927337	0.0203685	1.9	1.12e-05	0	20:62190180-20:62964897
ENSG00000125520	SLC2A4RG	adrenal_gland	gtex	protein_coding	20	62371214	62374858	ElasticNet	0.1107	0.00494842	0.0347	1.12e-05	0	20:62190180-20:62964897
ENSG00000258366	RTEL1	esophagus_gastroesophageal_junction	gtex	protein_coding	20	62289163	62328416	ElasticNet	0.0754925	0.0235337	8.56	1.11e-05	0	20:62190180-20:62964897
ENSG00000203896	LIME1	brain_cerebellum	gtex	protein_coding	20	62340216	62370456	ElasticNet	0.0327187	0.039274	-2.19	9.93e-06	0	20:62190180-20:62964897
ENSG00000231133	HAR1B	heart_atrial_appendage	gtex	lincRNA	20	61726845	61733671	ElasticNet	0.0777346	0.0036028	-4.39	9.72e-06	0	20:62190180-20:62964897
ENSG00000171700	RGS19	pancreas	gtex	protein_coding	20	62704534	62711323	ElasticNet	0.180318	4.26926e-08	0.351	9.46e-06	0	20:62190180-20:62964897
ENSG00000203896	LIME1	lung	gtex	protein_coding	20	62340216	62370456	ElasticNet	0.0733885	2.45079e-07	-3.65	9.29e-06	0	20:62190180-20:62964897
ENSG00000171703	TCEA2	thyroid	gtex	protein_coding	20	62681189	62703700	ElasticNet	0.0159415	0.00751424	-0.381	9.11e-06	0	20:62190180-20:62964897
ENSG00000101246	ARFRP1	ovary	gtex	protein_coding	20	62329996	62339377	ElasticNet	0.056428	0.00255079	8.2	9.05e-06	0	20:62190180-20:62964897
ENSG00000167046	RP11-93B14.6	adipose_visceral_omentum	gtex	protein_coding	20	61272071	61274656	ElasticNet	0.0170502	0.0839736	-3.7	9.04e-06	0	20:62190180-20:62964897
ENSG00000203896	LIME1	blood	yfs	protein_coding	20	62366815	62370456	enet	0.187246	5.31363e-59	-8.35	8.88e-06	0	20:62190180-20:62964897
ENSG00000101190	TCFL5	thyroid	gtex	protein_coding	20	61472467	61493115	ElasticNet	0.209407	4.48944e-17	4.19	8.87e-06	0	20:62190180-20:62964897
ENSG00000101204	CHRNA4	nerve_tibial	gtex	protein_coding	20	61975420	62009753	ElasticNet	0.183613	1.12907e-12	-3.42	8.79e-06	0	20:62190180-20:62964897
ENSG00000183260	ABHD16B	liver	gtex	protein_coding	20	62492566	62494341	ElasticNet	0.0840243	0.00378877	2.27	8.23e-06	0	20:62190180-20:62964897
ENSG00000203896	LIME1	artery_aorta	gtex	protein_coding	20	62340216	62370456	ElasticNet	0.164256	1.9544e-10	-6.07	8.19e-06	0	20:62190180-20:62964897
ENSG00000101204	CHRNA4	brain_dorsolateral_prefrontal_cortex	cmc	protein_coding	20	61974661	62009489	enet	0.0284909	0.00018374	2.15	7.65e-06	0	20:62190180-20:62964897
ENSG00000101197	BIRC7	lung	gtex	protein_coding	20	61867235	61871859	ElasticNet	0.27806	8.51143e-24	-2.91	7.63e-06	0	20:62190180-20:62964897
ENSG00000258366	RTEL1	whole_blood	gtex	protein_coding	20	62289163	62328416	ElasticNet	0.0721252	1.38155e-06	6.21	7.06e-06	0	20:62190180-20:62964897
ENSG00000183260	ABHD16B	testis	gtex	protein_coding	20	62492566	62494341	ElasticNet	0.000719172	0.143736	2.18	6.8e-06	0	20:62190180-20:62964897
ENSG00000101213	PTK6	lung	gtex	protein_coding	20	62159778	62168723	ElasticNet	0.0415141	0.00902796	-2.4	6.7e-06	0	20:62190180-20:62964897
ENSG00000101216	GMEB2	blood	yfs	protein_coding	20	62218955	62258394	bslmm	0.0174314	1.48656e-06	0.223	6.16e-06	0	20:62190180-20:62964897
ENSG00000203896	LIME1	adipose	metsim	protein_coding	20	62366815	62370456	bslmm	0.0157849	0.00165248	-2.14	5.86e-06	0	20:62190180-20:62964897
ENSG00000243509	TNFRSF6B	adrenal_gland	gtex	protein_coding	20	62328021	62330037	ElasticNet	0.0737437	0.00957026	1.09	5.82e-06	0	20:62190180-20:62964897
ENSG00000203880	PCMTD2	artery_aorta	gtex	protein_coding	20	62887094	62926855	ElasticNet	0.229288	1.37568e-10	-3.95	5.65e-06	0	20:62190180-20:62964897
ENSG00000101193	GID8	artery_tibial	gtex	protein_coding	20	61569471	61576996	ElasticNet	0.0417915	0.00208926	-2.99	5.5e-06	0	20:62190180-20:62964897
ENSG00000101216	GMEB2	artery_aorta	gtex	protein_coding	20	62218955	62258394	ElasticNet	0.184741	6.68951e-09	-4.38	5.5e-06	0	20:62190180-20:62964897
ENSG00000231977	RP5-963E22.4	testis	gtex	lincRNA	20	61798149	61812255	ElasticNet	0.179575	1.07272e-09	-0.363	5.45e-06	0	20:62190180-20:62964897
ENSG00000060491	OGFR	brain_amygdala	gtex	protein_coding	20	61436187	61445352	ElasticNet	0.170641	0.0291878	-5.49	5.35e-06	0	20:62190180-20:62964897
ENSG00000101188	NTSR1	whole_blood	gtex	protein_coding	20	61340189	61394123	ElasticNet	0.235467	3.2077e-19	5.31	5.28e-06	0	20:62190180-20:62964897
ENSG00000231133	HAR1B	brain_caudate_basal_ganglia	gtex	lincRNA	20	61726845	61733671	ElasticNet	0.0425235	0.0100243	-0.352	5.28e-06	0	20:62190180-20:62964897
ENSG00000101150	TPD52L2	cells_transformed_fibroblasts	gtex	protein_coding	20	62496596	62522898	ElasticNet	0.0321896	0.0621759	2.07	4.98e-06	0	20:62190180-20:62964897
ENSG00000101197	BIRC7	brain_anterior_cingulate_cortex_ba24	gtex	protein_coding	20	61867235	61871859	ElasticNet	0.116013	0.0248339	1.98	4.79e-06	0	20:62190180-20:62964897
ENSG00000101193	GID8	adipose_visceral_omentum	gtex	protein_coding	20	61569471	61576996	ElasticNet	0.0329768	0.0211958	-1.68	4.64e-06	0	20:62190180-20:62964897
ENSG00000101191	DIDO1	minor_salivary_gland	gtex	protein_coding	20	61509090	61569304	ElasticNet	0.267267	0.053466	7.94	4.6e-06	0	20:62190180-20:62964897
ENSG00000125508	SRMS	prostate	gtex	protein_coding	20	62172163	62178857	ElasticNet	0.172102	0.000133043	4.74	4.48e-06	0	20:62190180-20:62964897
ENSG00000183260	ABHD16B	artery_aorta	gtex	protein_coding	20	62492566	62494341	ElasticNet	0.0436649	1.34945e-05	1.65	4.41e-06	0	20:62190180-20:62964897
ENSG00000101193	GID8	brain_cerebellum	gtex	protein_coding	20	61569471	61576996	ElasticNet	0.0120272	0.0189363	-3.98	4.38e-06	0	20:62190180-20:62964897
ENSG00000060491	OGFR	colon_transverse	gtex	protein_coding	20	61436187	61445352	ElasticNet	0.054311	0.000891389	7.86	4.38e-06	0	20:62190180-20:62964897
ENSG00000225978.2	HAR1A	brain_nucleus_accumbens_basal_ganglia	gtex	lincRNA	20	6.15675e+07	6.15675e+07	ElasticNet	0.36966	1.48063e-10	-0.214	4.33e-06	0	20:62190180-20:62964897
ENSG00000203896	LIME1	pituitary	gtex	protein_coding	20	62340216	62370456	ElasticNet	0.117238	0.00238868	-3.43	4.28e-06	0	20:62190180-20:62964897
ENSG00000101161	PRPF6	nerve_tibial	gtex	protein_coding	20	62612488	62664453	ElasticNet	0.0184557	0.122514	-2.4	4.22e-06	0	20:62190180-20:62964897
ENSG00000197457	STMN3	whole_blood	gtex	protein_coding	20	62271061	62284780	ElasticNet	0.121243	1.32475e-06	6.74	4.13e-06	0	20:62190180-20:62964897
ENSG00000125510	OPRL1	heart_left_ventricle	gtex	protein_coding	20	62711526	62731996	ElasticNet	0.0319063	4.79923e-05	-3.41	4.09e-06	0	20:62190180-20:62964897
ENSG00000101197	BIRC7	thyroid	gtex	protein_coding	20	61867235	61871859	ElasticNet	0.179001	1.74553e-15	-2.93	4.05e-06	0	20:62190180-20:62964897
ENSG00000171700	RGS19	heart_left_ventricle	gtex	protein_coding	20	62704534	62711323	ElasticNet	0.136308	8.20536e-07	1.01	3.98e-06	0	20:62190180-20:62964897
ENSG00000203896	LIME1	prostate	gtex	protein_coding	20	62340216	62370456	ElasticNet	0.197457	1.90546e-07	-5.31	3.91e-06	0	20:62190180-20:62964897
ENSG00000092758	COL9A3	cells_ebv-transformed_lymphocytes	gtex	protein_coding	20	61447596	61472511	ElasticNet	0.141602	0.0076722	-0.449	3.83e-06	0	20:62190180-20:62964897
ENSG00000101150	TPD52L2	artery_tibial	gtex	protein_coding	20	62496596	62522898	ElasticNet	0.0718428	2.36956e-06	1.95	3.75e-06	0	20:62190180-20:62964897
ENSG00000101191	DIDO1	heart_left_ventricle	gtex	protein_coding	20	61509090	61569304	ElasticNet	0.0687881	0.000289721	2.62	3.72e-06	0	20:62190180-20:62964897
ENSG00000101198	NKAIN4	adipose_subcutaneous	gtex	protein_coding	20	61872136	61904046	ElasticNet	0.0891407	1.54705e-06	5.34	3.72e-06	0	20:62190180-20:62964897
ENSG00000125508	SRMS	testis	gtex	protein_coding	20	62172163	62178857	ElasticNet	0.0482462	0.0254962	2.98	3.62e-06	0	20:62190180-20:62964897
ENSG00000183260	ABHD16B	pancreas	gtex	protein_coding	20	62492566	62494341	ElasticNet	0.0707311	0.0137469	1.99	3.61e-06	0	20:62190180-20:62964897
ENSG00000267848.1	AL118506.1	brain_cerebellum	gtex	protein_coding	20	62595990	62595990	ElasticNet	0.0852208	0.00580243	2.04	3.58e-06	0	20:62190180-20:62964897
ENSG00000125534	PPDPF	heart_left_ventricle	gtex	protein_coding	20	62152077	62153559	ElasticNet	0.16597	3.42278e-08	-0.111	3.55e-06	0	20:62190180-20:62964897
ENSG00000101198	NKAIN4	brain_dorsolateral_prefrontal_cortex	cmc	protein_coding	20	61872135	61885892	enet	0.28939	1.74207e-35	0.408	3.55e-06	0	20:62190180-20:62964897
ENSG00000197114	ZGPAT	brain_caudate_basal_ganglia	gtex	protein_coding	20	62338817	62367494	ElasticNet	0.11566	0.16426	4.67	3.51e-06	0	20:62190180-20:62964897
ENSG00000101188	NTSR1	testis	gtex	protein_coding	20	61340189	61394123	ElasticNet	0.0236624	0.227447	-2.87	3.5e-06	0	20:62190180-20:62964897
ENSG00000101197	BIRC7	whole_blood	gtex	protein_coding	20	61867235	61871859	ElasticNet	0.266813	1.58982e-19	-3.1	3.43e-06	0	20:62190180-20:62964897
ENSG00000101216	GMEB2	nerve_tibial	gtex	protein_coding	20	62218955	62258394	ElasticNet	0.065673	4.71989e-07	-4.09	3.38e-06	0	20:62190180-20:62964897
ENSG00000125534	PPDPF	esophagus_muscularis	gtex	protein_coding	20	62152077	62153559	ElasticNet	0.120854	4.55773e-08	-2.75	3.38e-06	0	20:62190180-20:62964897
ENSG00000101204	CHRNA4	liver	gtex	protein_coding	20	61975420	62009753	ElasticNet	0.256035	7.79568e-10	-2.21	3.31e-06	0	20:62190180-20:62964897
ENSG00000171703	TCEA2	brain_hypothalamus	gtex	protein_coding	20	62681189	62703700	ElasticNet	-0.0178484	0.076183	-1.34	3.28e-06	0	20:62190180-20:62964897
ENSG00000203896	LIME1	skin_sun_exposed_lower_leg	gtex	protein_coding	20	62340216	62370456	ElasticNet	0.131693	6.53384e-12	-6.41	3.23e-06	0	20:62190180-20:62964897
ENSG00000101190	TCFL5	minor_salivary_gland	gtex	protein_coding	20	61472467	61493115	ElasticNet	0.110359	3.21205e-06	4.39	3.23e-06	0	20:62190180-20:62964897
ENSG00000125520	SLC2A4RG	blood	yfs	protein_coding	20	62369623	62374858	lasso	0.0227886	4.19607e-08	-3.43	3.21e-06	0	20:62190180-20:62964897
ENSG00000183260	ABHD16B	heart_left_ventricle	gtex	protein_coding	20	62492566	62494341	ElasticNet	0.100143	1.68033e-07	1.88	3.15e-06	0	20:62190180-20:62964897
ENSG00000101190	TCFL5	heart_left_ventricle	gtex	protein_coding	20	61472467	61493115	ElasticNet	0.122763	2.29089e-07	-1.32	2.97e-06	0	20:62190180-20:62964897
ENSG00000183260	ABHD16B	artery_tibial	gtex	protein_coding	20	62492566	62494341	ElasticNet	0.0426348	0.00786419	1.87	2.9e-06	0	20:62190180-20:62964897
ENSG00000125520	SLC2A4RG	brain_cerebellum	gtex	protein_coding	20	62371214	62374858	ElasticNet	0.131723	0.000248741	4.43	2.7e-06	0	20:62190180-20:62964897
ENSG00000101216	GMEB2	esophagus_muscularis	gtex	protein_coding	20	62218955	62258394	ElasticNet	0.137722	7.22088e-11	-2.26	2.68e-06	0	20:62190180-20:62964897
ENSG00000130584	ZBTB46	thyroid	gtex	protein_coding	20	62375019	62462597	ElasticNet	0.0513881	7.04192e-05	6.91	2.67e-06	0	20:62190180-20:62964897
ENSG00000183260	ABHD16B	lung	gtex	protein_coding	20	62492566	62494341	ElasticNet	0.0441286	0.0139603	1.84	2.66e-06	0	20:62190180-20:62964897
ENSG00000101198	NKAIN4	pituitary	gtex	protein_coding	20	61872136	61904046	ElasticNet	0.124116	2.00865e-06	-1.78	2.64e-06	0	20:62190180-20:62964897
ENSG00000196700	ZNF512B	brain_cerebellum	gtex	protein_coding	20	62588055	62680113	ElasticNet	-0.00621242	0.170411	-3.98	2.63e-06	0	20:62190180-20:62964897
ENSG00000101198	NKAIN4	colon_sigmoid	gtex	protein_coding	20	61872136	61904046	ElasticNet	0.182873	2.06722e-09	-1.66	2.63e-06	0	20:62190180-20:62964897
ENSG00000171700	RGS19	esophagus_gastroesophageal_junction	gtex	protein_coding	20	62704534	62711323	ElasticNet	0.142055	2.44726e-08	0.922	2.63e-06	0	20:62190180-20:62964897
ENSG00000171695	C20orf201	prostate	gtex	protein_coding	20	62714733	62715712	ElasticNet	0.0253042	0.34148	2.19	2.61e-06	0	20:62190180-20:62964897
ENSG00000183260	ABHD16B	heart_atrial_appendage	gtex	protein_coding	20	62492566	62494341	ElasticNet	0.028256	0.00452883	1.8	2.61e-06	0	20:62190180-20:62964897
ENSG00000183260	ABHD16B	cells_transformed_fibroblasts	gtex	protein_coding	20	62492566	62494341	ElasticNet	0.106411	2.50773e-08	1.79	2.54e-06	0	20:62190180-20:62964897
ENSG00000130584	ZBTB46	artery_aorta	gtex	protein_coding	20	62375019	62462597	ElasticNet	0.0591462	0.0271172	2.42	2.54e-06	0	20:62190180-20:62964897
ENSG00000125510	OPRL1	colon_transverse	gtex	protein_coding	20	62711526	62731996	ElasticNet	0.116103	2.26506e-05	1.57	2.45e-06	0	20:62190180-20:62964897
ENSG00000272259	RP11-305P22.9	brain_cerebellar_hemisphere	gtex	lincRNA	20	61640735	61716423	ElasticNet	0.436464	1.92199e-12	-2.66	2.4e-06	0	20:62190180-20:62964897
ENSG00000101191	DIDO1	muscle_skeletal	gtex	protein_coding	20	61509090	61569304	ElasticNet	0.147183	1.00377e-15	1.43	2.39e-06	0	20:62190180-20:62964897
ENSG00000101216	GMEB2	colon_sigmoid	gtex	protein_coding	20	62218955	62258394	ElasticNet	0.0140165	0.0564074	-1.41	2.39e-06	0	20:62190180-20:62964897
hsa-miR-941	hsa-miR-941	prostate	thibodeaurna	NA	20	62551155	62551177	enet	0.708481	8.55587e-120	2.96	2.39e-06	0	20:62190180-20:62964897
ENSG00000183260	ABHD16B	pituitary	gtex	protein_coding	20	62492566	62494341	ElasticNet	0.0500579	0.00279271	1.03	2.38e-06	0	20:62190180-20:62964897
ENSG00000203896	LIME1	nerve_tibial	gtex	protein_coding	20	62340216	62370456	ElasticNet	0.27837	2.86803e-22	-3.25	2.36e-06	0	20:62190180-20:62964897
ENSG00000130584	ZBTB46	brain_amygdala	gtex	protein_coding	20	62375019	62462597	ElasticNet	0.150424	0.00508898	1.68	2.3e-06	0	20:62190180-20:62964897
ENSG00000183260	ABHD16B	skin_sun_exposed_lower_leg	gtex	protein_coding	20	62492566	62494341	ElasticNet	0.0526345	2.54969e-05	1.75	2.28e-06	0	20:62190180-20:62964897
ENSG00000203896	LIME1	heart_left_ventricle	gtex	protein_coding	20	62340216	62370456	ElasticNet	0.0711911	1.18124e-07	-3.63	2.28e-06	0	20:62190180-20:62964897
ENSG00000171700	RGS19	liver	gtex	protein_coding	20	62704534	62711323	ElasticNet	0.126548	9.85966e-07	-1.51	2.25e-06	0	20:62190180-20:62964897
ENSG00000101197	BIRC7	skin_sun_exposed_lower_leg	gtex	protein_coding	20	61867235	61871859	ElasticNet	0.0263613	0.0268983	3.6	2.15e-06	0	20:62190180-20:62964897
ENSG00000183260	ABHD16B	esophagus_muscularis	gtex	protein_coding	20	62492566	62494341	ElasticNet	0.155781	1.12061e-09	1.75	2.15e-06	0	20:62190180-20:62964897
ENSG00000075043	KCNQ2	heart_left_ventricle	gtex	protein_coding	20	62037542	62103993	ElasticNet	0.377219	6.87067e-25	0.905	2.15e-06	0	20:62190180-20:62964897
ENSG00000203896	LIME1	skin_not_sun_exposed_suprapubic	gtex	protein_coding	20	62340216	62370456	ElasticNet	0.019659	0.0276108	-4.19	2.11e-06	0	20:62190180-20:62964897
ENSG00000101150	TPD52L2	breast_mammary_tissue	gtex	protein_coding	20	62496596	62522898	ElasticNet	0.0407267	0.0332074	-2.59	2.11e-06	0	20:62190180-20:62964897
ENSG00000101150	TPD52L2	artery_aorta	gtex	protein_coding	20	62496596	62522898	ElasticNet	0.0827434	0.000142155	1.58	2.08e-06	0	20:62190180-20:62964897
ENSG00000197457	STMN3	skin_sun_exposed_lower_leg	gtex	protein_coding	20	62271061	62284780	ElasticNet	0.0257718	0.00384531	-7.62	2.05e-06	0	20:62190180-20:62964897
ENSG00000101190	TCFL5	testis	gtex	protein_coding	20	61472467	61493115	ElasticNet	0.0907136	6.57758e-06	1.71	2.01e-06	0	20:62190180-20:62964897
ENSG00000101191	DIDO1	whole_blood	gtex	protein_coding	20	61509090	61569304	ElasticNet	0.0400875	0.00340752	-1.71	2.01e-06	0	20:62190180-20:62964897
ENSG00000101190	TCFL5	brain_substantia_nigra	gtex	protein_coding	20	61472467	61493115	ElasticNet	0.242137	0.000575304	0.015	2e-06	0	20:62190180-20:62964897
ENSG00000243509	TNFRSF6B	artery_tibial	gtex	protein_coding	20	62328021	62330037	ElasticNet	0.035546	0.00168649	4.09	1.98e-06	0	20:62190180-20:62964897
ENSG00000101190	TCFL5	brain_caudate_basal_ganglia	gtex	protein_coding	20	61472467	61493115	ElasticNet	0.217606	5.13149e-09	1.75	1.97e-06	0	20:62190180-20:62964897
ENSG00000203896	LIME1	artery_tibial	gtex	protein_coding	20	62340216	62370456	ElasticNet	0.132042	3.22868e-13	-2.98	1.96e-06	0	20:62190180-20:62964897
ENSG00000101193	GID8	nerve_tibial	gtex	protein_coding	20	61569471	61576996	ElasticNet	0.0401403	0.0708081	-1.76	1.89e-06	0	20:62190180-20:62964897
ENSG00000101191	DIDO1	artery_tibial	gtex	protein_coding	20	61509090	61569304	ElasticNet	0.0587749	0.000170526	-2.85	1.88e-06	0	20:62190180-20:62964897
ENSG00000101216	GMEB2	skin_sun_exposed_lower_leg	gtex	protein_coding	20	62218955	62258394	ElasticNet	0.0146794	0.131088	-1.92	1.82e-06	0	20:62190180-20:62964897
ENSG00000203896	LIME1	artery_coronary	gtex	protein_coding	20	62340216	62370456	ElasticNet	0.0287433	0.00822481	-1.74	1.8e-06	0	20:62190180-20:62964897
ENSG00000171700	RGS19	esophagus_muscularis	gtex	protein_coding	20	62704534	62711323	ElasticNet	0.177883	4.60625e-13	0.697	1.78e-06	0	20:62190180-20:62964897
ENSG00000197457	STMN3	esophagus_muscularis	gtex	protein_coding	20	62271061	62284780	ElasticNet	0.0366884	0.000454762	-6.74	1.75e-06	0	20:62190180-20:62964897
ENSG00000101194	SLC17A9	colon_transverse	gtex	protein_coding	20	61584052	61599949	ElasticNet	0.0185987	0.00380755	3.44	1.74e-06	0	20:62190180-20:62964897
ENSG00000125510	OPRL1	ovary	gtex	protein_coding	20	62711526	62731996	ElasticNet	0.183553	0.000150555	-3.84	1.7e-06	0	20:62190180-20:62964897
ENSG00000258366	RTEL1	artery_coronary	gtex	protein_coding	20	62289163	62328416	ElasticNet	0.0675649	0.000224613	7.83	1.69e-06	0	20:62190180-20:62964897
ENSG00000171695	C20orf201	heart_atrial_appendage	gtex	protein_coding	20	62714733	62715712	ElasticNet	0.122073	5.49191e-10	-0.901	1.68e-06	0	20:62190180-20:62964897
ENSG00000130590	SAMD10	brain_anterior_cingulate_cortex_ba24	gtex	protein_coding	20	62605466	62611361	ElasticNet	0.0732095	0.20286	-0.166	1.67e-06	0	20:62190180-20:62964897
ENSG00000260416	RP5-963E22.5	testis	gtex	lincRNA	20	61758847	61760811	ElasticNet	0.231653	8.51299e-10	1.4	1.65e-06	0	20:62190180-20:62964897
ENSG00000183260	ABHD16B	esophagus_mucosa	gtex	protein_coding	20	62492566	62494341	ElasticNet	0.114638	2.91989e-08	2.06	1.62e-06	0	20:62190180-20:62964897
ENSG00000203896	LIME1	esophagus_gastroesophageal_junction	gtex	protein_coding	20	62340216	62370456	ElasticNet	0.0052248	0.303414	-5.22	1.59e-06	0	20:62190180-20:62964897
ENSG00000198276	UCKL1	lung	gtex	protein_coding	20	62571186	62587769	ElasticNet	0.0439657	0.00960765	-1.87	1.58e-06	0	20:62190180-20:62964897
ENSG00000092758	COL9A3	spleen	gtex	protein_coding	20	61447596	61472511	ElasticNet	0.176859	0.000568843	1.12	1.58e-06	0	20:62190180-20:62964897
ENSG00000101191	DIDO1	esophagus_gastroesophageal_junction	gtex	protein_coding	20	61509090	61569304	ElasticNet	0.174409	0.00172353	1.19	1.56e-06	0	20:62190180-20:62964897
ENSG00000101193	GID8	skin_sun_exposed_lower_leg	gtex	protein_coding	20	61569471	61576996	ElasticNet	0.0567949	9.4217e-05	-1.88	1.55e-06	0	20:62190180-20:62964897
ENSG00000196700	ZNF512B	artery_aorta	gtex	protein_coding	20	62588055	62680113	ElasticNet	0.0321227	0.0296746	1.77	1.52e-06	0	20:62190180-20:62964897
ENSG00000171695	C20orf201	lung	gtex	protein_coding	20	62714733	62715712	ElasticNet	0.0771415	4.03495e-08	0.85	1.52e-06	0	20:62190180-20:62964897
ENSG00000101216	GMEB2	brain_cerebellar_hemisphere	gtex	protein_coding	20	62218955	62258394	ElasticNet	0.319942	6.89345e-08	-6.61	1.49e-06	0	20:62190180-20:62964897
ENSG00000225978.2	HAR1A	heart_atrial_appendage	gtex	lincRNA	20	62141206	62141206	ElasticNet	0.0754332	0.00822778	-3.96	1.38e-06	0	20:62190180-20:62964897
ENSG00000125510	OPRL1	breast_mammary_tissue	gtex	protein_coding	20	62711526	62731996	ElasticNet	0.0650947	0.0421778	0.901	1.34e-06	0	20:62190180-20:62964897
ENSG00000101216	GMEB2	pituitary	gtex	protein_coding	20	62218955	62258394	ElasticNet	0.14093	0.000435942	-4.81	1.34e-06	0	20:62190180-20:62964897
ENSG00000203896	LIME1	testis	gtex	protein_coding	20	62340216	62370456	ElasticNet	0.118976	6.63419e-06	-2.67	1.33e-06	0	20:62190180-20:62964897
ENSG00000101197	BIRC7	brain_nucleus_accumbens_basal_ganglia	gtex	protein_coding	20	61867235	61871859	ElasticNet	0.201133	0.02021	-5.34	1.28e-06	0	20:62190180-20:62964897
ENSG00000101213	PTK6	ovary	gtex	protein_coding	20	62159778	62168723	ElasticNet	0.145262	0.00423785	0.537	1.27e-06	0	20:62190180-20:62964897
ENSG00000225978.2	HAR1A	adipose_visceral_omentum	gtex	lincRNA	20	61730820	61730820	ElasticNet	0.0793593	0.000338061	2.38	1.26e-06	0	20:62190180-20:62964897
ENSG00000125510	OPRL1	skin_not_sun_exposed_suprapubic	gtex	protein_coding	20	62711526	62731996	ElasticNet	0.0562018	0.000581797	0.768	1.22e-06	0	20:62190180-20:62964897
ENSG00000171695	C20orf201	brain_caudate_basal_ganglia	gtex	protein_coding	20	62714733	62715712	ElasticNet	0.0424365	0.000642121	-0.696	1.21e-06	0	20:62190180-20:62964897
ENSG00000272259	RP11-305P22.9	brain_cerebellum	gtex	lincRNA	20	61640735	61716423	ElasticNet	0.410003	8.94402e-17	-2.6	1.2e-06	0	20:62190180-20:62964897
ENSG00000183260	ABHD16B	brain_hypothalamus	gtex	protein_coding	20	62492566	62494341	ElasticNet	0.0917361	0.0320859	-1.43	1.19e-06	0	20:62190180-20:62964897
ENSG00000101204	CHRNA4	heart_left_ventricle	gtex	protein_coding	20	61975420	62009753	ElasticNet	0.153879	8.35525e-10	2.26	1.19e-06	0	20:62190180-20:62964897
ENSG00000101197	BIRC7	adipose	metsim	protein_coding	20	61867235	61871859	enet	0.199411	4.08299e-29	7	1.14e-06	0	20:62190180-20:62964897
ENSG00000130584	ZBTB46	brain_dorsolateral_prefrontal_cortex	cmc	protein_coding	20	62375874	62462597	lasso	0.0678419	1.14583e-08	-0.0865	1.13e-06	0	20:62190180-20:62964897
ENSG00000101213	PTK6	brain_cortex	gtex	protein_coding	20	62159778	62168723	ElasticNet	-0.0298139	0.00993878	2.1	1.12e-06	0	20:62190180-20:62964897
ENSG00000183260	ABHD16B	thyroid	gtex	protein_coding	20	62492566	62494341	ElasticNet	0.0800118	1.43415e-08	1.12	1.11e-06	0	20:62190180-20:62964897
ENSG00000197457	STMN3	thyroid	gtex	protein_coding	20	62271061	62284780	ElasticNet	0.0486873	4.89377e-05	-3.68	1.11e-06	0	20:62190180-20:62964897
ENSG00000060491	OGFR	brain_anterior_cingulate_cortex_ba24	gtex	protein_coding	20	61436187	61445352	ElasticNet	0.27889	1.74903e-06	-3.42	1.11e-06	0	20:62190180-20:62964897
ENSG00000101193	GID8	muscle_skeletal	gtex	protein_coding	20	61569471	61576996	ElasticNet	0.0353818	0.000522333	-2.48	1.09e-06	0	20:62190180-20:62964897
ENSG00000125520	SLC2A4RG	lung	gtex	protein_coding	20	62371214	62374858	ElasticNet	0.00840044	0.163055	-1.72	1.09e-06	0	20:62190180-20:62964897
ENSG00000196421	LINC00176	small_intestine_terminal_ileum	gtex	lincRNA	20	62665697	62671315	ElasticNet	0.119454	0.0738075	-0.973	1.08e-06	0	20:62190180-20:62964897
ENSG00000060491	OGFR	adipose_subcutaneous	gtex	protein_coding	20	61436187	61445352	ElasticNet	0.155395	1.06085e-10	3.37	1.07e-06	0	20:62190180-20:62964897
ENSG00000171700	RGS19	brain_cerebellar_hemisphere	gtex	protein_coding	20	62704534	62711323	ElasticNet	0.0721076	0.109924	0.643	1.06e-06	0	20:62190180-20:62964897
ENSG00000101199	ARFGAP1	skin_not_sun_exposed_suprapubic	gtex	protein_coding	20	61904137	61921142	ElasticNet	0.0228357	0.419203	1.68	1.06e-06	0	20:62190180-20:62964897
ENSG00000101150	TPD52L2	adipose_subcutaneous	gtex	protein_coding	20	62496596	62522898	ElasticNet	0.0341587	0.0940592	1.4	1.03e-06	0	20:62190180-20:62964897
ENSG00000101190	TCFL5	brain_anterior_cingulate_cortex_ba24	gtex	protein_coding	20	61472467	61493115	ElasticNet	0.0314455	0.0110744	-3.19	1.02e-06	0	20:62190180-20:62964897
ENSG00000101191	DIDO1	adipose_subcutaneous	gtex	protein_coding	20	61509090	61569304	ElasticNet	0.15878	3.77064e-09	1.31	1e-06	0	20:62190180-20:62964897
ENSG00000183260	ABHD16B	skin_not_sun_exposed_suprapubic	gtex	protein_coding	20	62492566	62494341	ElasticNet	0.0795149	0.000669994	0.63	9.6e-07	0	20:62190180-20:62964897
ENSG00000101198	NKAIN4	artery_coronary	gtex	protein_coding	20	61872136	61904046	ElasticNet	0.0548656	0.277184	-1.75	9.53e-07	0	20:62190180-20:62964897
ENSG00000101216	GMEB2	adipose_subcutaneous	gtex	protein_coding	20	62218955	62258394	ElasticNet	0.0205681	0.125389	-1.63	9.23e-07	0	20:62190180-20:62964897
ENSG00000203880	PCMTD2	skin_sun_exposed_lower_leg	gtex	protein_coding	20	62887094	62926855	ElasticNet	0.132199	1.12019e-11	-3.65	9.17e-07	0	20:62190180-20:62964897
ENSG00000196421	LINC00176	spleen	gtex	lincRNA	20	62665697	62671315	ElasticNet	0.114695	0.173777	-1.41	9.14e-07	0	20:62190180-20:62964897
ENSG00000101191	DIDO1	adrenal_gland	gtex	protein_coding	20	61509090	61569304	ElasticNet	0.0567522	0.0021473	-0.557	9.09e-07	0	20:62190180-20:62964897
ENSG00000101190	TCFL5	heart_atrial_appendage	gtex	protein_coding	20	61472467	61493115	ElasticNet	0.14398	1.21657e-05	-2.9	9.07e-07	0	20:62190180-20:62964897
ENSG00000203896	LIME1	cells_transformed_fibroblasts	gtex	protein_coding	20	62340216	62370456	ElasticNet	0.0688301	1.24776e-05	-1.68	8.98e-07	0	20:62190180-20:62964897
ENSG00000171700	RGS19	heart_atrial_appendage	gtex	protein_coding	20	62704534	62711323	ElasticNet	0.0879347	0.00321882	0.378	8.89e-07	0	20:62190180-20:62964897
ENSG00000171700	RGS19	colon_sigmoid	gtex	protein_coding	20	62704534	62711323	ElasticNet	0.241526	6.47799e-07	0.819	8.86e-07	0	20:62190180-20:62964897
ENSG00000101197	BIRC7	brain_frontal_cortex_ba9	gtex	protein_coding	20	61867235	61871859	ElasticNet	0.127447	0.000155197	-2.68	8.84e-07	0	20:62190180-20:62964897
ENSG00000101213	PTK6	brain_cerebellum	gtex	protein_coding	20	62159778	62168723	ElasticNet	0.115944	1.77369e-05	-1.48	8.76e-07	0	20:62190180-20:62964897
ENSG00000197457	STMN3	artery_tibial	gtex	protein_coding	20	62271061	62284780	ElasticNet	0.0494964	2.56032e-05	-3.52	8.68e-07	0	20:62190180-20:62964897
ENSG00000225978.2	HAR1A	brain_hippocampus	gtex	lincRNA	20	61960080	61960080	ElasticNet	0.169401	0.065226	4.08	8.6e-07	0	20:62190180-20:62964897
ENSG00000231133	HAR1B	brain_nucleus_accumbens_basal_ganglia	gtex	lincRNA	20	61726845	61733671	ElasticNet	0.134138	0.0189566	-1.73	8.55e-07	0	20:62190180-20:62964897
ENSG00000171700	RGS19	adipose_visceral_omentum	gtex	protein_coding	20	62704534	62711323	ElasticNet	0.087268	8.07759e-08	1.34	8.54e-07	0	20:62190180-20:62964897
ENSG00000101203	COL20A1	testis	gtex	protein_coding	20	61924538	61966203	ElasticNet	0.0515376	0.000190243	2.18	8.46e-07	0	20:62190180-20:62964897
ENSG00000125510	OPRL1	colon_sigmoid	gtex	protein_coding	20	62711526	62731996	ElasticNet	0.115697	2.781e-06	-0.624	8.29e-07	0	20:62190180-20:62964897
ENSG00000197114	ZGPAT	muscle_skeletal	gtex	protein_coding	20	62338817	62367494	ElasticNet	0.0232522	0.0455593	-1.38	8.29e-07	0	20:62190180-20:62964897
ENSG00000171700	RGS19	adipose_subcutaneous	gtex	protein_coding	20	62704534	62711323	ElasticNet	0.119277	1.13086e-07	0.898	8.23e-07	0	20:62190180-20:62964897
ENSG00000203880	PCMTD2	artery_coronary	gtex	protein_coding	20	62887094	62926855	ElasticNet	-0.00727489	0.00093739	-3.78	8.2e-07	0	20:62190180-20:62964897
ENSG00000197114	ZGPAT	brain_cerebellar_hemisphere	gtex	protein_coding	20	62338817	62367494	ElasticNet	0.00820398	0.201412	7.1	8.19e-07	0	20:62190180-20:62964897
ENSG00000203880	PCMTD2	adipose_subcutaneous	gtex	protein_coding	20	62887094	62926855	ElasticNet	0.174681	6.86563e-15	-1.5	8.15e-07	0	20:62190180-20:62964897
ENSG00000101190	TCFL5	adipose_subcutaneous	gtex	protein_coding	20	61472467	61493115	ElasticNet	0.167682	4.42887e-11	-0.62	8.12e-07	0	20:62190180-20:62964897
ENSG00000196700	ZNF512B	cells_ebv-transformed_lymphocytes	gtex	protein_coding	20	62588055	62680113	ElasticNet	0.0358369	0.0209306	0.966	8.08e-07	0	20:62190180-20:62964897
ENSG00000101194	SLC17A9	pancreas	gtex	protein_coding	20	61584052	61599949	ElasticNet	0.0558174	0.0205348	-2.19	8.07e-07	0	20:62190180-20:62964897
ENSG00000225978.2	HAR1A	brain_cortex	gtex	lincRNA	20	61738386	61738386	ElasticNet	0.405745	5.97095e-12	-1.39	7.98e-07	0	20:62190180-20:62964897
ENSG00000197457	STMN3	nerve_tibial	gtex	protein_coding	20	62271061	62284780	ElasticNet	0.0468619	3.78835e-05	-1.9	7.97e-07	0	20:62190180-20:62964897
ENSG00000125510	OPRL1	minor_salivary_gland	gtex	protein_coding	20	62711526	62731996	ElasticNet	0.0383144	0.0440063	0.407	7.92e-07	0	20:62190180-20:62964897
ENSG00000125510	OPRL1	artery_tibial	gtex	protein_coding	20	62711526	62731996	ElasticNet	0.185621	2.71263e-13	1.49	7.65e-07	0	20:62190180-20:62964897
ENSG00000101198	NKAIN4	cells_ebv-transformed_lymphocytes	gtex	protein_coding	20	61872136	61904046	ElasticNet	0.0543149	0.00561123	0.829	7.58e-07	0	20:62190180-20:62964897
ENSG00000125534	PPDPF	adipose_visceral_omentum	gtex	protein_coding	20	62152077	62153559	ElasticNet	0.160529	1.6842e-09	1.15	7.48e-07	0	20:62190180-20:62964897
ENSG00000101216	GMEB2	brain_cerebellum	gtex	protein_coding	20	62218955	62258394	ElasticNet	0.348367	9.49843e-12	-5.83	6.96e-07	0	20:62190180-20:62964897
ENSG00000225978.2	HAR1A	artery_aorta	gtex	lincRNA	20	61676709	61676709	ElasticNet	0.0649707	0.0191443	2.22	6.89e-07	0	20:62190180-20:62964897
ENSG00000101190	TCFL5	brain_frontal_cortex_ba9	gtex	protein_coding	20	61472467	61493115	ElasticNet	0.0970519	0.00240632	-0.692	6.75e-07	0	20:62190180-20:62964897
ENSG00000183260	ABHD16B	nerve_tibial	gtex	protein_coding	20	62492566	62494341	ElasticNet	0.106432	1.39949e-05	1.69	6.67e-07	0	20:62190180-20:62964897
ENSG00000101190	TCFL5	whole_blood	gtex	protein_coding	20	61472467	61493115	ElasticNet	0.081501	1.25391e-05	3.38	6.29e-07	0	20:62190180-20:62964897
ENSG00000125510	OPRL1	cells_transformed_fibroblasts	gtex	protein_coding	20	62711526	62731996	ElasticNet	0.132502	3.58815e-09	0.502	6.27e-07	0	20:62190180-20:62964897
ENSG00000203880	PCMTD2	colon_sigmoid	gtex	protein_coding	20	62887094	62926855	ElasticNet	0.113547	0.000745114	-1.55	6.25e-07	0	20:62190180-20:62964897
ENSG00000075043	KCNQ2	heart_atrial_appendage	gtex	protein_coding	20	62037542	62103993	ElasticNet	0.191135	2.0044e-09	-0.151	6.2e-07	0	20:62190180-20:62964897
ENSG00000101190	TCFL5	pituitary	gtex	protein_coding	20	61472467	61493115	ElasticNet	0.111995	8.18052e-07	-1.84	6.1e-07	0	20:62190180-20:62964897
ENSG00000196421	LINC00176	cells_transformed_fibroblasts	gtex	lincRNA	20	62665697	62671315	ElasticNet	0.0409617	0.0199603	1.24	6.07e-07	0	20:62190180-20:62964897
ENSG00000101161	PRPF6	muscle_skeletal	gtex	protein_coding	20	62612488	62664453	ElasticNet	0.1072	2.52213e-09	-1.18	6.03e-07	0	20:62190180-20:62964897
ENSG00000196421	LINC00176	thyroid	gtex	lincRNA	20	62665697	62671315	ElasticNet	0.0180345	0.00352337	0.232	6.01e-07	0	20:62190180-20:62964897
ENSG00000171700	RGS19	brain_cerebellum	gtex	protein_coding	20	62704534	62711323	ElasticNet	0.11797	0.000451111	0.518	5.9e-07	0	20:62190180-20:62964897
ENSG00000101198	NKAIN4	brain_hippocampus	gtex	protein_coding	20	61872136	61904046	ElasticNet	0.255203	1.3877e-05	-0.619	5.82e-07	0	20:62190180-20:62964897
ENSG00000231133	HAR1B	brain_cortex	gtex	lincRNA	20	61726845	61733671	ElasticNet	0.148177	1.5673e-06	-1.73	5.79e-07	0	20:62190180-20:62964897
ENSG00000092758	COL9A3	thyroid	gtex	protein_coding	20	61447596	61472511	ElasticNet	0.0432378	0.00010452	0.834	5.78e-07	0	20:62190180-20:62964897
ENSG00000125534	PPDPF	adipose_subcutaneous	gtex	protein_coding	20	62152077	62153559	ElasticNet	0.233201	6.68686e-18	1.8	5.76e-07	0	20:62190180-20:62964897
ENSG00000125534	PPDPF	colon_transverse	gtex	protein_coding	20	62152077	62153559	ElasticNet	0.090841	5.25678e-05	-3.67	5.72e-07	0	20:62190180-20:62964897
ENSG00000171695	C20orf201	whole_blood	gtex	protein_coding	20	62714733	62715712	ElasticNet	0.012636	0.0369746	-0.711	5.71e-07	0	20:62190180-20:62964897
ENSG00000125510	OPRL1	adipose_subcutaneous	gtex	protein_coding	20	62711526	62731996	ElasticNet	0.129416	5.42231e-07	0.404	5.7e-07	0	20:62190180-20:62964897
ENSG00000171695	C20orf201	brain_cerebellum	gtex	protein_coding	20	62714733	62715712	ElasticNet	0.0333048	0.000736394	0.547	5.69e-07	0	20:62190180-20:62964897
ENSG00000092758	COL9A3	muscle_skeletal	gtex	protein_coding	20	61447596	61472511	ElasticNet	0.0160168	0.0334825	3.01	5.67e-07	0	20:62190180-20:62964897
ENSG00000225978	HAR1A	adipose	metsim	lincRNA	20	61733483	61735738	bslmm	0.0165984	0.0012857	2.78	5.56e-07	0	20:62190180-20:62964897
ENSG00000125510	OPRL1	blood	yfs	protein_coding	20	62711526	62731996	lasso	0.087129	4.97957e-27	-0.435	5.49e-07	0	20:62190180-20:62964897
ENSG00000101197	BIRC7	breast_mammary_tissue	gtex	protein_coding	20	61867235	61871859	ElasticNet	0.063468	0.000131235	-1.81	5.49e-07	0	20:62190180-20:62964897
ENSG00000130584	ZBTB46	brain_cortex	gtex	protein_coding	20	62375019	62462597	ElasticNet	0.123695	0.000752246	-0.37	5.32e-07	0	20:62190180-20:62964897
ENSG00000101194	SLC17A9	brain_cerebellar_hemisphere	gtex	protein_coding	20	61584052	61599949	ElasticNet	0.0535131	0.0618533	-1.58	5.25e-07	0	20:62190180-20:62964897
ENSG00000130584	ZBTB46	brain_frontal_cortex_ba9	gtex	protein_coding	20	62375019	62462597	ElasticNet	0.13512	9.93894e-06	-1.87	5.22e-07	0	20:62190180-20:62964897
ENSG00000101204	CHRNA4	brain_nucleus_accumbens_basal_ganglia	gtex	protein_coding	20	61975420	62009753	ElasticNet	0.0825263	0.00560757	-1.94	5.22e-07	0	20:62190180-20:62964897
ENSG00000231133	HAR1B	brain_frontal_cortex_ba9	gtex	lincRNA	20	61726845	61733671	ElasticNet	0.163647	3.151e-06	3.05	5.16e-07	0	20:62190180-20:62964897
ENSG00000101190	TCFL5	brain_cerebellum	gtex	protein_coding	20	61472467	61493115	ElasticNet	0.0983944	5.29004e-06	-0.0696	5.14e-07	0	20:62190180-20:62964897
ENSG00000130584	ZBTB46	brain_putamen_basal_ganglia	gtex	protein_coding	20	62375019	62462597	ElasticNet	0.0821909	0.00260174	-0.773	5.04e-07	0	20:62190180-20:62964897
ENSG00000203883	SOX18	brain_nucleus_accumbens_basal_ganglia	gtex	protein_coding	20	62679076	62680994	ElasticNet	0.0659377	0.362032	-0.957	4.96e-07	0	20:62190180-20:62964897
ENSG00000125510	OPRL1	brain_cerebellum	gtex	protein_coding	20	62711526	62731996	ElasticNet	0.110688	7.64073e-06	0.794	4.76e-07	0	20:62190180-20:62964897
ENSG00000101199	ARFGAP1	brain_nucleus_accumbens_basal_ganglia	gtex	protein_coding	20	61904137	61921142	ElasticNet	0.0505491	0.00779876	0.753	4.71e-07	0	20:62190180-20:62964897
ENSG00000125534	PPDPF	stomach	gtex	protein_coding	20	62152077	62153559	ElasticNet	0.133578	0.00640211	-1.11	4.64e-07	0	20:62190180-20:62964897
ENSG00000203880	PCMTD2	artery_tibial	gtex	protein_coding	20	62887094	62926855	ElasticNet	0.202227	1.81422e-16	-2.79	4.64e-07	0	20:62190180-20:62964897
ENSG00000171703	TCEA2	brain_cerebellar_hemisphere	gtex	protein_coding	20	62681189	62703700	ElasticNet	0.136729	0.00495514	2.31	4.63e-07	0	20:62190180-20:62964897
ENSG00000171700	RGS19	skin_not_sun_exposed_suprapubic	gtex	protein_coding	20	62704534	62711323	ElasticNet	0.425103	1.37364e-36	0.804	4.62e-07	0	20:62190180-20:62964897
ENSG00000203896	LIME1	brain_dorsolateral_prefrontal_cortex	cmc	protein_coding	20	62367052	62370460	bslmm	0.00784975	0.0331083	4.78	4.54e-07	0	20:62190180-20:62964897
ENSG00000171700	RGS19	esophagus_mucosa	gtex	protein_coding	20	62704534	62711323	ElasticNet	0.548293	5.56694e-52	0.4	4.52e-07	0	20:62190180-20:62964897
ENSG00000101194	SLC17A9	thyroid	gtex	protein_coding	20	61584052	61599949	ElasticNet	0.0273403	0.117153	1.72	4.48e-07	0	20:62190180-20:62964897
ENSG00000125510	OPRL1	stomach	gtex	protein_coding	20	62711526	62731996	ElasticNet	0.246101	5.5281e-12	0.164	4.44e-07	0	20:62190180-20:62964897
ENSG00000101190	TCFL5	artery_aorta	gtex	protein_coding	20	61472467	61493115	ElasticNet	0.2409	3.50052e-11	-2.74	4.42e-07	0	20:62190180-20:62964897
ENSG00000125508	SRMS	pancreas	gtex	protein_coding	20	62172163	62178857	ElasticNet	0.0948894	1.2218e-06	1.67	4.38e-07	0	20:62190180-20:62964897
ENSG00000171700	RGS19	thyroid	gtex	protein_coding	20	62704534	62711323	ElasticNet	0.16809	5.00439e-15	0.29	4.38e-07	0	20:62190180-20:62964897
ENSG00000101194	SLC17A9	artery_tibial	gtex	protein_coding	20	61584052	61599949	ElasticNet	0.0232244	0.0725621	1.7	4.35e-07	0	20:62190180-20:62964897
ENSG00000225978.2	HAR1A	brain_caudate_basal_ganglia	gtex	lincRNA	20	61963292	61963292	ElasticNet	0.241051	8.67726e-09	6.42	4.35e-07	0	20:62190180-20:62964897
ENSG00000101161	PRPF6	artery_tibial	gtex	protein_coding	20	62612488	62664453	ElasticNet	0.0523065	0.017569	0.905	4.32e-07	0	20:62190180-20:62964897
ENSG00000196132	MYT1	thyroid	gtex	protein_coding	20	62783144	62873604	ElasticNet	0.287899	8.92311e-30	-0.725	4.29e-07	0	20:62190180-20:62964897
ENSG00000125510	OPRL1	esophagus_gastroesophageal_junction	gtex	protein_coding	20	62711526	62731996	ElasticNet	0.127245	2.27722e-05	0.292	4.27e-07	0	20:62190180-20:62964897
ENSG00000101190	TCFL5	brain_cerebellar_hemisphere	gtex	protein_coding	20	61472467	61493115	ElasticNet	0.258023	4.43686e-05	1.55	4.27e-07	0	20:62190180-20:62964897
ENSG00000203880	PCMTD2	small_intestine_terminal_ileum	gtex	protein_coding	20	62887094	62926855	ElasticNet	0.120148	0.0298347	0.205	4.26e-07	0	20:62190180-20:62964897
ENSG00000197114	ZGPAT	brain_cerebellum	gtex	protein_coding	20	62338817	62367494	ElasticNet	0.0542986	4.58024e-05	0.754	4.26e-07	0	20:62190180-20:62964897
ENSG00000101204	CHRNA4	brain_frontal_cortex_ba9	gtex	protein_coding	20	61975420	62009753	ElasticNet	-0.0250801	0.127607	-1.47	4.25e-07	0	20:62190180-20:62964897
ENSG00000149658	YTHDF1	pancreas	gtex	protein_coding	20	61826781	61847586	ElasticNet	0.0141351	0.169368	-1.18	4.22e-07	0	20:62190180-20:62964897
ENSG00000125510	OPRL1	artery_coronary	gtex	protein_coding	20	62711526	62731996	ElasticNet	0.174728	0.000111972	-0.469	4.17e-07	0	20:62190180-20:62964897
ENSG00000060491	OGFR	thyroid	gtex	protein_coding	20	61436187	61445352	ElasticNet	0.288683	2.1894e-21	-0.947	4.15e-07	0	20:62190180-20:62964897
ENSG00000171700	RGS19	breast_mammary_tissue	gtex	protein_coding	20	62704534	62711323	ElasticNet	0.0684609	0.00839227	-2.14	4.12e-07	0	20:62190180-20:62964897
ENSG00000171700	RGS19	minor_salivary_gland	gtex	protein_coding	20	62704534	62711323	ElasticNet	0.132682	0.0542306	0.367	4.1e-07	0	20:62190180-20:62964897
ENSG00000125510	OPRL1	artery_aorta	gtex	protein_coding	20	62711526	62731996	ElasticNet	0.229285	2.46393e-13	-0.895	4.1e-07	0	20:62190180-20:62964897
ENSG00000231133	HAR1B	testis	gtex	lincRNA	20	61726845	61733671	ElasticNet	0.201653	3.30016e-13	2.01	4.1e-07	0	20:62190180-20:62964897
ENSG00000101194	SLC17A9	whole_blood	gtex	protein_coding	20	61584052	61599949	ElasticNet	0.0738628	2.51361e-05	-1.67	4.09e-07	0	20:62190180-20:62964897
ENSG00000203896	LIME1	colon_sigmoid	gtex	protein_coding	20	62340216	62370456	ElasticNet	0.101058	5.78247e-06	-5.5	4.08e-07	0	20:62190180-20:62964897
ENSG00000196700	ZNF512B	liver	gtex	protein_coding	20	62588055	62680113	ElasticNet	-0.0411499	0.00178541	-0.287	4.06e-07	0	20:62190180-20:62964897
ENSG00000203896	LIME1	breast_mammary_tissue	gtex	protein_coding	20	62340216	62370456	ElasticNet	0.0113097	0.00467447	-1.04	4.05e-07	0	20:62190180-20:62964897
ENSG00000101246	ARFRP1	stomach	gtex	protein_coding	20	62329996	62339377	ElasticNet	0.0462727	0.0181411	0.998	4.04e-07	0	20:62190180-20:62964897
ENSG00000171703	TCEA2	esophagus_mucosa	gtex	protein_coding	20	62681189	62703700	ElasticNet	0.0197745	0.154075	0.0578	3.89e-07	0	20:62190180-20:62964897
ENSG00000203880	PCMTD2	lung	gtex	protein_coding	20	62887094	62926855	ElasticNet	0.0635418	2.54099e-05	-1.98	3.88e-07	0	20:62190180-20:62964897
ENSG00000101150	TPD52L2	brain_hippocampus	gtex	protein_coding	20	62496596	62522898	ElasticNet	0.0194356	0.192457	1.1	3.86e-07	0	20:62190180-20:62964897
ENSG00000171700	RGS19	cells_transformed_fibroblasts	gtex	protein_coding	20	62704534	62711323	ElasticNet	0.336175	2.50433e-24	-0.133	3.86e-07	0	20:62190180-20:62964897
ENSG00000101191	DIDO1	testis	gtex	protein_coding	20	61509090	61569304	ElasticNet	0.106501	9.3562e-08	3.73	3.82e-07	0	20:62190180-20:62964897
ENSG00000130584	ZBTB46	liver	gtex	protein_coding	20	62375019	62462597	ElasticNet	0.0702217	0.135253	0.346	3.81e-07	0	20:62190180-20:62964897
ENSG00000125510	OPRL1	nerve_tibial	gtex	protein_coding	20	62711526	62731996	ElasticNet	0.195303	1.68048e-18	0.808	3.8e-07	0	20:62190180-20:62964897
ENSG00000171700	RGS19	pituitary	gtex	protein_coding	20	62704534	62711323	ElasticNet	0.0385286	0.0751298	-0.112	3.8e-07	0	20:62190180-20:62964897
ENSG00000101204	CHRNA4	pituitary	gtex	protein_coding	20	61975420	62009753	ElasticNet	0.00961546	0.129953	1.48	3.78e-07	0	20:62190180-20:62964897
ENSG00000125510	OPRL1	skin_sun_exposed_lower_leg	gtex	protein_coding	20	62711526	62731996	ElasticNet	0.107843	2.75799e-07	0.354	3.77e-07	0	20:62190180-20:62964897
ENSG00000101210	EEF1A2	skin_not_sun_exposed_suprapubic	gtex	protein_coding	20	62119366	62130505	ElasticNet	0.0495495	4.14983e-06	-0.121	3.73e-07	0	20:62190180-20:62964897
ENSG00000125534	PPDPF	blood	yfs	protein_coding	20	62152077	62153559	enet	0.230608	4.64988e-74	2.25	3.7e-07	0	20:62190180-20:62964897
ENSG00000060491	OGFR	skin_not_sun_exposed_suprapubic	gtex	protein_coding	20	61436187	61445352	ElasticNet	0.134001	9.40232e-09	4.14	3.68e-07	0	20:62190180-20:62964897
ENSG00000060491	OGFR	brain_cerebellum	gtex	protein_coding	20	61436187	61445352	ElasticNet	0.144349	4.6129e-08	0.0937	3.65e-07	0	20:62190180-20:62964897
ENSG00000101190	TCFL5	skin_sun_exposed_lower_leg	gtex	protein_coding	20	61472467	61493115	ElasticNet	0.078564	2.89497e-10	1.24	3.64e-07	0	20:62190180-20:62964897
ENSG00000198276	UCKL1	esophagus_mucosa	gtex	protein_coding	20	62571186	62587769	ElasticNet	0.170451	1.07693e-11	1.44	3.63e-07	0	20:62190180-20:62964897
ENSG00000075043	KCNQ2	spleen	gtex	protein_coding	20	62037542	62103993	ElasticNet	0.0842066	0.0102575	1.76	3.63e-07	0	20:62190180-20:62964897
ENSG00000125510	OPRL1	adrenal_gland	gtex	protein_coding	20	62711526	62731996	ElasticNet	0.251181	8.44281e-11	0.179	3.61e-07	0	20:62190180-20:62964897
ENSG00000101161	PRPF6	breast_mammary_tissue	gtex	protein_coding	20	62612488	62664453	ElasticNet	0.00752498	0.24132	-2.55	3.61e-07	0	20:62190180-20:62964897
ENSG00000231977	RP5-963E22.4	brain_anterior_cingulate_cortex_ba24	gtex	lincRNA	20	61798149	61812255	ElasticNet	0.0961596	0.114691	5.02	3.6e-07	0	20:62190180-20:62964897
ENSG00000101216	GMEB2	artery_tibial	gtex	protein_coding	20	62218955	62258394	ElasticNet	0.01467	0.00201443	-4.41	3.6e-07	0	20:62190180-20:62964897
ENSG00000171700	RGS19	stomach	gtex	protein_coding	20	62704534	62711323	ElasticNet	0.200889	8.02185e-12	0.303	3.56e-07	0	20:62190180-20:62964897
ENSG00000125510	OPRL1	pancreas	gtex	protein_coding	20	62711526	62731996	ElasticNet	0.511556	2.66912e-28	-0.0242	3.56e-07	0	20:62190180-20:62964897
ENSG00000101191	DIDO1	brain_amygdala	gtex	protein_coding	20	61509090	61569304	ElasticNet	0.107026	0.000203655	-4.9	3.54e-07	0	20:62190180-20:62964897
ENSG00000183260	ABHD16B	brain_putamen_basal_ganglia	gtex	protein_coding	20	62492566	62494341	ElasticNet	0.00101222	0.0253916	-0.0402	3.51e-07	0	20:62190180-20:62964897
ENSG00000203880	PCMTD2	brain_caudate_basal_ganglia	gtex	protein_coding	20	62887094	62926855	ElasticNet	0.132874	0.00402921	1.18	3.48e-07	0	20:62190180-20:62964897
ENSG00000196700	ZNF512B	esophagus_mucosa	gtex	protein_coding	20	62588055	62680113	ElasticNet	0.0757124	1.70079e-06	-0.854	3.44e-07	0	20:62190180-20:62964897
ENSG00000101190	TCFL5	uterus	gtex	protein_coding	20	61472467	61493115	ElasticNet	0.0572761	0.010997	1.1	3.34e-07	0	20:62190180-20:62964897
ENSG00000125508	SRMS	thyroid	gtex	protein_coding	20	62172163	62178857	ElasticNet	0.0346174	0.0262075	1.2	3.32e-07	0	20:62190180-20:62964897
ENSG00000203896	LIME1	brain_caudate_basal_ganglia	gtex	protein_coding	20	62340216	62370456	ElasticNet	0.137185	0.0382458	-4.93	3.28e-07	0	20:62190180-20:62964897
ENSG00000101194	SLC17A9	muscle_skeletal	gtex	protein_coding	20	61584052	61599949	ElasticNet	0.0568247	1.65956e-05	-1.27	3.25e-07	0	20:62190180-20:62964897
ENSG00000231133	HAR1B	brain_cerebellum	gtex	lincRNA	20	61726845	61733671	ElasticNet	0.151958	0.00125971	2.65	3.22e-07	0	20:62190180-20:62964897
ENSG00000101198	NKAIN4	brain_hypothalamus	gtex	protein_coding	20	61872136	61904046	ElasticNet	0.185456	0.000298178	-0.55	3.19e-07	0	20:62190180-20:62964897
ENSG00000171700	RGS19	artery_aorta	gtex	protein_coding	20	62704534	62711323	ElasticNet	0.15329	1.0616e-06	-1.31	3.18e-07	0	20:62190180-20:62964897
ENSG00000101190	TCFL5	esophagus_gastroesophageal_junction	gtex	protein_coding	20	61472467	61493115	ElasticNet	0.0878203	0.00645913	0.678	3.17e-07	0	20:62190180-20:62964897
ENSG00000125508	SRMS	stomach	gtex	protein_coding	20	62172163	62178857	ElasticNet	0.313179	1.9517e-14	-2.49	3.17e-07	0	20:62190180-20:62964897
ENSG00000101203	COL20A1	brain_cortex	gtex	protein_coding	20	61924538	61966203	ElasticNet	0.0638086	0.0855776	-3.81	3.16e-07	0	20:62190180-20:62964897
ENSG00000101194	SLC17A9	lung	gtex	protein_coding	20	61584052	61599949	ElasticNet	0.0265197	0.0545242	2.18	3.12e-07	0	20:62190180-20:62964897
ENSG00000101191	DIDO1	adipose_visceral_omentum	gtex	protein_coding	20	61509090	61569304	ElasticNet	0.0957528	2.8013e-05	0.426	3.08e-07	0	20:62190180-20:62964897
ENSG00000101161	PRPF6	lung	gtex	protein_coding	20	62612488	62664453	ElasticNet	0.0271599	0.0332674	-0.473	3.05e-07	0	20:62190180-20:62964897
ENSG00000101213	PTK6	skin_sun_exposed_lower_leg	gtex	protein_coding	20	62159778	62168723	ElasticNet	0.0294853	0.00166869	-0.899	3.03e-07	0	20:62190180-20:62964897
ENSG00000203880	PCMTD2	brain_nucleus_accumbens_basal_ganglia	gtex	protein_coding	20	62887094	62926855	ElasticNet	0.166778	0.0738538	2.33	3.01e-07	0	20:62190180-20:62964897
ENSG00000171700	RGS19	skin_sun_exposed_lower_leg	gtex	protein_coding	20	62704534	62711323	ElasticNet	0.444889	4.1888e-46	-0.0735	3e-07	0	20:62190180-20:62964897
ENSG00000196421	LINC00176	esophagus_mucosa	gtex	lincRNA	20	62665697	62671315	ElasticNet	-0.000690244	0.315461	-1.15	3e-07	0	20:62190180-20:62964897
ENSG00000203880	PCMTD2	thyroid	gtex	protein_coding	20	62887094	62926855	ElasticNet	0.299157	1.14408e-21	-1.08	2.98e-07	0	20:62190180-20:62964897
ENSG00000125520	SLC2A4RG	thyroid	gtex	protein_coding	20	62371214	62374858	ElasticNet	0.137389	4.53843e-10	6.48	2.94e-07	0	20:62190180-20:62964897
ENSG00000130590	SAMD10	whole_blood	gtex	protein_coding	20	62605466	62611361	ElasticNet	0.0664091	0.00159852	-0.0694	2.94e-07	0	20:62190180-20:62964897
ENSG00000225978.2	HAR1A	artery_tibial	gtex	lincRNA	20	61716480	61716480	ElasticNet	0.0569777	0.0951869	1.19	2.87e-07	0	20:62190180-20:62964897
ENSG00000125534	PPDPF	pituitary	gtex	protein_coding	20	62152077	62153559	ElasticNet	0.0595992	0.0284838	0.0915	2.86e-07	0	20:62190180-20:62964897
ENSG00000231133	HAR1B	brain_anterior_cingulate_cortex_ba24	gtex	lincRNA	20	61726845	61733671	ElasticNet	0.103905	7.65895e-07	-0.0715	2.85e-07	0	20:62190180-20:62964897
ENSG00000197114	ZGPAT	cells_transformed_fibroblasts	gtex	protein_coding	20	62338817	62367494	ElasticNet	0.0491874	0.000111887	5.84	2.83e-07	0	20:62190180-20:62964897
ENSG00000101150	TPD52L2	nerve_tibial	gtex	protein_coding	20	62496596	62522898	ElasticNet	0.0227301	0.010491	0.51	2.82e-07	0	20:62190180-20:62964897
ENSG00000101161	PRPF6	brain_frontal_cortex_ba9	gtex	protein_coding	20	62612488	62664453	ElasticNet	0.0263026	0.103236	-3.35	2.78e-07	0	20:62190180-20:62964897
ENSG00000203880	PCMTD2	liver	gtex	protein_coding	20	62887094	62926855	ElasticNet	0.219038	1.13447e-06	1.77	2.74e-07	0	20:62190180-20:62964897
ENSG00000171700	RGS19	nerve_tibial	gtex	protein_coding	20	62704534	62711323	ElasticNet	0.127302	1.02923e-07	0.26	2.73e-07	0	20:62190180-20:62964897
ENSG00000101189	MRGBP	ovary	gtex	protein_coding	20	61427805	61431945	ElasticNet	-0.0181742	0.405488	0.899	2.72e-07	0	20:62190180-20:62964897
ENSG00000101150	TPD52L2	brain_hypothalamus	gtex	protein_coding	20	62496596	62522898	ElasticNet	0.0875286	0.09444	0.264	2.69e-07	0	20:62190180-20:62964897
ENSG00000225978.2	HAR1A	cells_transformed_fibroblasts	gtex	lincRNA	20	61716676	61716676	ElasticNet	0.0326134	2.43745e-06	-0.322	2.69e-07	0	20:62190180-20:62964897
ENSG00000101204	CHRNA4	brain_caudate_basal_ganglia	gtex	protein_coding	20	61975420	62009753	ElasticNet	0.13998	6.67408e-05	-1.42	2.69e-07	0	20:62190180-20:62964897
ENSG00000203880	PCMTD2	skin_not_sun_exposed_suprapubic	gtex	protein_coding	20	62887094	62926855	ElasticNet	0.147016	2.88993e-09	-2.73	2.66e-07	0	20:62190180-20:62964897
ENSG00000203880	PCMTD2	brain_hypothalamus	gtex	protein_coding	20	62887094	62926855	ElasticNet	0.10019	4.6787e-05	-0.465	2.64e-07	0	20:62190180-20:62964897
ENSG00000171700	RGS19	muscle_skeletal	gtex	protein_coding	20	62704534	62711323	ElasticNet	0.257085	3.79602e-27	0.577	2.64e-07	0	20:62190180-20:62964897
ENSG00000060491	OGFR	brain_nucleus_accumbens_basal_ganglia	gtex	protein_coding	20	61436187	61445352	ElasticNet	0.139525	2.27084e-10	-3.07	2.62e-07	0	20:62190180-20:62964897
ENSG00000101161	PRPF6	esophagus_mucosa	gtex	protein_coding	20	62612488	62664453	ElasticNet	0.0533364	0.00221945	0.894	2.61e-07	0	20:62190180-20:62964897
ENSG00000225978.2	HAR1A	brain_hypothalamus	gtex	lincRNA	20	61946482	61946482	ElasticNet	0.122282	0.00043079	3.56	2.61e-07	0	20:62190180-20:62964897
ENSG00000225978.2	HAR1A	brain_frontal_cortex_ba9	gtex	lincRNA	20	6.17567e+07	6.17567e+07	ElasticNet	0.27064	4.53468e-07	-0.459	2.59e-07	0	20:62190180-20:62964897
ENSG00000225978.2	HAR1A	heart_left_ventricle	gtex	lincRNA	20	61549270	61549270	ElasticNet	0.0681498	0.123013	2.56	2.59e-07	0	20:62190180-20:62964897
ENSG00000101213	PTK6	thyroid	gtex	protein_coding	20	62159778	62168723	ElasticNet	0.0121597	0.124794	2.7	2.58e-07	0	20:62190180-20:62964897
ENSG00000171703	TCEA2	heart_left_ventricle	gtex	protein_coding	20	62681189	62703700	ElasticNet	0.0185085	0.114062	0.757	2.58e-07	0	20:62190180-20:62964897
ENSG00000203896	LIME1	colon_transverse	gtex	protein_coding	20	62340216	62370456	ElasticNet	0.089509	2.65407e-05	-4.38	2.57e-07	0	20:62190180-20:62964897
ENSG00000203896	LIME1	stomach	gtex	protein_coding	20	62340216	62370456	ElasticNet	0.0681765	0.00877866	-3.02	2.55e-07	0	20:62190180-20:62964897
ENSG00000125510	OPRL1	thyroid	gtex	protein_coding	20	62711526	62731996	ElasticNet	0.0798514	9.00874e-07	0.628	2.54e-07	0	20:62190180-20:62964897
ENSG00000171695	C20orf201	adipose_visceral_omentum	gtex	protein_coding	20	62714733	62715712	ElasticNet	0.0241732	0.188074	-1.83	2.54e-07	0	20:62190180-20:62964897
ENSG00000203896	LIME1	muscle_skeletal	gtex	protein_coding	20	62340216	62370456	ElasticNet	0.0227003	0.00407432	-4.09	2.52e-07	0	20:62190180-20:62964897
ENSG00000075043	KCNQ2	stomach	gtex	protein_coding	20	62037542	62103993	ElasticNet	0.125023	0.000274097	1.17	2.51e-07	0	20:62190180-20:62964897
ENSG00000125510	OPRL1	heart_atrial_appendage	gtex	protein_coding	20	62711526	62731996	ElasticNet	0.142251	4.76397e-08	0.0177	2.51e-07	0	20:62190180-20:62964897
ENSG00000171700	RGS19	artery_coronary	gtex	protein_coding	20	62704534	62711323	ElasticNet	0.0758382	0.0445793	-0.18	2.51e-07	0	20:62190180-20:62964897
ENSG00000196421	LINC00176	heart_left_ventricle	gtex	lincRNA	20	62665697	62671315	ElasticNet	0.0548279	0.00129172	1.22	2.49e-07	0	20:62190180-20:62964897
ENSG00000130584	ZBTB46	esophagus_muscularis	gtex	protein_coding	20	62375019	62462597	ElasticNet	0.0404645	0.0390575	4.87	2.45e-07	0	20:62190180-20:62964897
ENSG00000125510	OPRL1	esophagus_muscularis	gtex	protein_coding	20	62711526	62731996	ElasticNet	0.114679	3.46841e-07	-0.151	2.44e-07	0	20:62190180-20:62964897
ENSG00000125534	PPDPF	skin_not_sun_exposed_suprapubic	gtex	protein_coding	20	62152077	62153559	ElasticNet	0.147065	6.09935e-10	0.944	2.44e-07	0	20:62190180-20:62964897
ENSG00000225978.2	HAR1A	brain_putamen_basal_ganglia	gtex	lincRNA	20	61705163	61705163	ElasticNet	0.313843	5.05763e-05	-0.171	2.43e-07	0	20:62190180-20:62964897
ENSG00000171703	TCEA2	breast_mammary_tissue	gtex	protein_coding	20	62681189	62703700	ElasticNet	0.0870761	1.68463e-07	0.264	2.41e-07	0	20:62190180-20:62964897
ENSG00000198276	UCKL1	blood	yfs	protein_coding	20	62571186	62587769	bslmm	0.137959	8.15895e-43	0.202	2.39e-07	0	20:62190180-20:62964897
ENSG00000125534	PPDPF	skin_sun_exposed_lower_leg	gtex	protein_coding	20	62152077	62153559	ElasticNet	0.174393	5.57348e-14	0.708	2.39e-07	0	20:62190180-20:62964897
ENSG00000203896	LIME1	esophagus_muscularis	gtex	protein_coding	20	62340216	62370456	ElasticNet	0.138074	1.22958e-09	-3.28	2.39e-07	0	20:62190180-20:62964897
ENSG00000101191	DIDO1	cells_transformed_fibroblasts	gtex	protein_coding	20	61509090	61569304	ElasticNet	0.0959109	0.000686518	-0.0985	2.39e-07	0	20:62190180-20:62964897
ENSG00000203880	PCMTD2	stomach	gtex	protein_coding	20	62887094	62926855	ElasticNet	0.0341767	0.00202066	-0.49	2.38e-07	0	20:62190180-20:62964897
ENSG00000125534	PPDPF	small_intestine_terminal_ileum	gtex	protein_coding	20	62152077	62153559	ElasticNet	0.111003	0.00185692	-0.359	2.38e-07	0	20:62190180-20:62964897
ENSG00000171703	TCEA2	esophagus_muscularis	gtex	protein_coding	20	62681189	62703700	ElasticNet	0.0673076	0.000163616	-0.542	2.36e-07	0	20:62190180-20:62964897
ENSG00000125534	PPDPF	adipose	metsim	protein_coding	20	62152077	62153559	enet	0.158581	5.10443e-23	1.25	2.34e-07	0	20:62190180-20:62964897
ENSG00000101210	EEF1A2	skin_sun_exposed_lower_leg	gtex	protein_coding	20	62119366	62130505	ElasticNet	0.0608158	4.4053e-05	2.98	2.29e-07	0	20:62190180-20:62964897
ENSG00000101213	PTK6	artery_aorta	gtex	protein_coding	20	62159778	62168723	ElasticNet	0.125291	0.000108174	1.18	2.28e-07	0	20:62190180-20:62964897
ENSG00000203880	PCMTD2	breast_mammary_tissue	gtex	protein_coding	20	62887094	62926855	ElasticNet	0.0634539	0.0223584	-0.976	2.27e-07	0	20:62190180-20:62964897
ENSG00000060491	OGFR	pancreas	gtex	protein_coding	20	61436187	61445352	ElasticNet	0.124657	4.40606e-07	2.99	2.27e-07	0	20:62190180-20:62964897
ENSG00000243509	TNFRSF6B	lung	gtex	protein_coding	20	62328021	62330037	ElasticNet	0.00437567	0.160738	-1.25	2.26e-07	0	20:62190180-20:62964897
ENSG00000225978.2	HAR1A	thyroid	gtex	lincRNA	20	62135662	62135662	ElasticNet	0.0709544	0.000598938	0.983	2.26e-07	0	20:62190180-20:62964897
ENSG00000171700	RGS19	adrenal_gland	gtex	protein_coding	20	62704534	62711323	ElasticNet	0.231505	7.72844e-08	-0.291	2.23e-07	0	20:62190180-20:62964897
ENSG00000101197	BIRC7	brain_hippocampus	gtex	protein_coding	20	61867235	61871859	ElasticNet	0.146871	0.00375807	-1.31	2.22e-07	0	20:62190180-20:62964897
ENSG00000101216	GMEB2	breast_mammary_tissue	gtex	protein_coding	20	62218955	62258394	ElasticNet	0.0225489	0.0331714	-3.51	2.22e-07	0	20:62190180-20:62964897
ENSG00000203880	PCMTD2	esophagus_muscularis	gtex	protein_coding	20	62887094	62926855	ElasticNet	0.160898	7.23423e-10	-1.15	2.21e-07	0	20:62190180-20:62964897
ENSG00000203880	PCMTD2	esophagus_gastroesophageal_junction	gtex	protein_coding	20	62887094	62926855	ElasticNet	0.22206	3.96228e-14	-0.579	2.2e-07	0	20:62190180-20:62964897
ENSG00000125534	PPDPF	esophagus_gastroesophageal_junction	gtex	protein_coding	20	62152077	62153559	ElasticNet	0.0748682	0.000259524	2.6	2.19e-07	0	20:62190180-20:62964897
ENSG00000101216	GMEB2	artery_coronary	gtex	protein_coding	20	62218955	62258394	ElasticNet	0.0658888	0.00593654	-1.95	2.19e-07	0	20:62190180-20:62964897
ENSG00000203896	LIME1	adrenal_gland	gtex	protein_coding	20	62340216	62370456	ElasticNet	0.0670885	0.2734	-2.18	2.18e-07	0	20:62190180-20:62964897
ENSG00000101191	DIDO1	pancreas	gtex	protein_coding	20	61509090	61569304	ElasticNet	0.0548861	0.0146637	-1.13	2.17e-07	0	20:62190180-20:62964897
ENSG00000101190	TCFL5	esophagus_mucosa	gtex	protein_coding	20	61472467	61493115	ElasticNet	0.236826	8.8474e-17	1.3	2.16e-07	0	20:62190180-20:62964897
ENSG00000171700	RGS19	colon_transverse	gtex	protein_coding	20	62704534	62711323	ElasticNet	0.0660312	5.11718e-05	-0.931	2.16e-07	0	20:62190180-20:62964897
ENSG00000196421	LINC00176	artery_aorta	gtex	lincRNA	20	62665697	62671315	ElasticNet	0.0720809	1.44287e-06	0.194	2.16e-07	0	20:62190180-20:62964897
ENSG00000101161	PRPF6	esophagus_muscularis	gtex	protein_coding	20	62612488	62664453	ElasticNet	0.0942362	1.52594e-05	1.8	2.11e-07	0	20:62190180-20:62964897
ENSG00000171703	TCEA2	adipose_subcutaneous	gtex	protein_coding	20	62681189	62703700	ElasticNet	0.108892	8.0806e-08	1.05	2.11e-07	0	20:62190180-20:62964897
ENSG00000196421	LINC00176	pancreas	gtex	lincRNA	20	62665697	62671315	ElasticNet	0.0814007	0.0104748	0.000489	2.1e-07	0	20:62190180-20:62964897
ENSG00000101161	PRPF6	skin_sun_exposed_lower_leg	gtex	protein_coding	20	62612488	62664453	ElasticNet	0.218779	3.28296e-19	-0.007	2.09e-07	0	20:62190180-20:62964897
ENSG00000171703	TCEA2	artery_tibial	gtex	protein_coding	20	62681189	62703700	ElasticNet	0.0752343	1.51601e-05	-0.0147	2.09e-07	0	20:62190180-20:62964897
ENSG00000171703	TCEA2	artery_aorta	gtex	protein_coding	20	62681189	62703700	ElasticNet	0.123227	9.66496e-09	-0.241	2.08e-07	0	20:62190180-20:62964897
ENSG00000125510	OPRL1	muscle_skeletal	gtex	protein_coding	20	62711526	62731996	ElasticNet	0.109428	8.10259e-11	-0.00149	2.07e-07	0	20:62190180-20:62964897
ENSG00000225978.2	HAR1A	whole_blood	gtex	lincRNA	20	61623347	61623347	ElasticNet	0.122361	7.90037e-12	-0.294	2.07e-07	0	20:62190180-20:62964897
ENSG00000101216	GMEB2	muscle_skeletal	gtex	protein_coding	20	62218955	62258394	ElasticNet	0.0354467	0.0185328	0.129	2.05e-07	0	20:62190180-20:62964897
ENSG00000130584	ZBTB46	brain_anterior_cingulate_cortex_ba24	gtex	protein_coding	20	62375019	62462597	ElasticNet	0.096197	0.141652	-1.72	2.03e-07	0	20:62190180-20:62964897
ENSG00000101161	PRPF6	skin_not_sun_exposed_suprapubic	gtex	protein_coding	20	62612488	62664453	ElasticNet	0.128228	2.10735e-08	0.136	2.03e-07	0	20:62190180-20:62964897
ENSG00000203880	PCMTD2	brain_spinal_cord_cervical_c-1	gtex	protein_coding	20	62887094	62926855	ElasticNet	0.112574	0.00262118	-2.45	2.03e-07	0	20:62190180-20:62964897
ENSG00000125508	SRMS	brain_cortex	gtex	protein_coding	20	62172163	62178857	ElasticNet	0.0701929	0.00958157	-0.231	2.02e-07	0	20:62190180-20:62964897
ENSG00000101198	NKAIN4	heart_atrial_appendage	gtex	protein_coding	20	61872136	61904046	ElasticNet	0.0573914	0.000472727	-1.06	2.02e-07	0	20:62190180-20:62964897
ENSG00000203896	LIME1	esophagus_mucosa	gtex	protein_coding	20	62340216	62370456	ElasticNet	0.0293411	0.00227384	-0.245	2.01e-07	0	20:62190180-20:62964897
ENSG00000203880	PCMTD2	nerve_tibial	gtex	protein_coding	20	62887094	62926855	ElasticNet	0.0475274	0.000493056	0.627	2e-07	0	20:62190180-20:62964897
ENSG00000101190	TCFL5	adipose_visceral_omentum	gtex	protein_coding	20	61472467	61493115	ElasticNet	0.0802718	2.46719e-06	-0.806	1.95e-07	0	20:62190180-20:62964897
ENSG00000203880	PCMTD2	pancreas	gtex	protein_coding	20	62887094	62926855	ElasticNet	0.105487	0.000333226	-0.532	1.95e-07	0	20:62190180-20:62964897
ENSG00000196421	LINC00176	skin_sun_exposed_lower_leg	gtex	lincRNA	20	62665697	62671315	ElasticNet	0.0060554	0.00501432	-0.5	1.93e-07	0	20:62190180-20:62964897
ENSG00000125534	PPDPF	whole_blood	gtex	protein_coding	20	62152077	62153559	ElasticNet	0.13495	9.4676e-10	0.557	1.92e-07	0	20:62190180-20:62964897
ENSG00000101152	DNAJC5	brain_anterior_cingulate_cortex_ba24	gtex	protein_coding	20	62526518	62567384	ElasticNet	0.0620625	0.0276907	0.491	1.9e-07	0	20:62190180-20:62964897
ENSG00000101191	DIDO1	artery_aorta	gtex	protein_coding	20	61509090	61569304	ElasticNet	0.092033	4.54997e-05	1.8	1.9e-07	0	20:62190180-20:62964897
ENSG00000101197	BIRC7	esophagus_muscularis	gtex	protein_coding	20	61867235	61871859	ElasticNet	0.0221049	0.0560087	-0.221	1.89e-07	0	20:62190180-20:62964897
ENSG00000198276	UCKL1	whole_blood	gtex	protein_coding	20	62571186	62587769	ElasticNet	0.0458952	0.000103612	-0.662	1.89e-07	0	20:62190180-20:62964897
ENSG00000101204	CHRNA4	brain_cerebellar_hemisphere	gtex	protein_coding	20	61975420	62009753	ElasticNet	0.0821444	0.0460073	-0.972	1.88e-07	0	20:62190180-20:62964897
ENSG00000101161	PRPF6	artery_coronary	gtex	protein_coding	20	62612488	62664453	ElasticNet	0.0516902	0.0197853	0.337	1.88e-07	0	20:62190180-20:62964897
ENSG00000171703	TCEA2	heart_atrial_appendage	gtex	protein_coding	20	62681189	62703700	ElasticNet	0.0641221	0.000125267	0.0546	1.88e-07	0	20:62190180-20:62964897
ENSG00000101216	GMEB2	heart_atrial_appendage	gtex	protein_coding	20	62218955	62258394	ElasticNet	0.0859367	5.04307e-05	-3.13	1.86e-07	0	20:62190180-20:62964897
ENSG00000101197	BIRC7	colon_sigmoid	gtex	protein_coding	20	61867235	61871859	ElasticNet	0.178926	0.000459398	0.862	1.86e-07	0	20:62190180-20:62964897
ENSG00000101161	PRPF6	colon_sigmoid	gtex	protein_coding	20	62612488	62664453	ElasticNet	0.0620791	0.00310446	0.746	1.86e-07	0	20:62190180-20:62964897
ENSG00000101213	PTK6	esophagus_mucosa	gtex	protein_coding	20	62159778	62168723	ElasticNet	0.0532934	1.19693e-06	-0.643	1.86e-07	0	20:62190180-20:62964897
ENSG00000101188	NTSR1	brain_cortex	gtex	protein_coding	20	61340189	61394123	ElasticNet	0.130723	0.0022011	1.34	1.85e-07	0	20:62190180-20:62964897
ENSG00000101197	BIRC7	brain_cortex	gtex	protein_coding	20	61867235	61871859	ElasticNet	0.0712408	0.0957561	-0.431	1.85e-07	0	20:62190180-20:62964897
ENSG00000101190	TCFL5	brain_nucleus_accumbens_basal_ganglia	gtex	protein_coding	20	61472467	61493115	ElasticNet	0.279376	8.66105e-09	-1.11	1.85e-07	0	20:62190180-20:62964897
ENSG00000101213	PTK6	esophagus_muscularis	gtex	protein_coding	20	62159778	62168723	ElasticNet	0.0932931	6.9871e-07	0.902	1.84e-07	0	20:62190180-20:62964897
ENSG00000101161	PRPF6	cells_ebv-transformed_lymphocytes	gtex	protein_coding	20	62612488	62664453	ElasticNet	0.29456	4.44798e-06	-0.605	1.84e-07	0	20:62190180-20:62964897
ENSG00000101161	PRPF6	esophagus_gastroesophageal_junction	gtex	protein_coding	20	62612488	62664453	ElasticNet	0.0255085	0.0315454	1.13	1.84e-07	0	20:62190180-20:62964897
ENSG00000075043	KCNQ2	testis	gtex	protein_coding	20	62037542	62103993	ElasticNet	0.0840403	0.000618871	0.518	1.84e-07	0	20:62190180-20:62964897
ENSG00000130590	SAMD10	nerve_tibial	gtex	protein_coding	20	62605466	62611361	ElasticNet	0.0622637	8.4478e-06	0.154	1.83e-07	0	20:62190180-20:62964897
ENSG00000130590	SAMD10	cells_ebv-transformed_lymphocytes	gtex	protein_coding	20	62605466	62611361	ElasticNet	0.148076	2.49799e-05	-0.657	1.83e-07	0	20:62190180-20:62964897
ENSG00000196421	LINC00176	colon_transverse	gtex	lincRNA	20	62665697	62671315	ElasticNet	0.0326885	0.0142612	-0.755	1.82e-07	0	20:62190180-20:62964897
ENSG00000196421	LINC00176	whole_blood	gtex	lincRNA	20	62665697	62671315	ElasticNet	0.295926	2.15283e-26	-0.368	1.81e-07	0	20:62190180-20:62964897
ENSG00000101191	DIDO1	nerve_tibial	gtex	protein_coding	20	61509090	61569304	ElasticNet	0.0822222	8.45569e-05	1.3	1.81e-07	0	20:62190180-20:62964897
ENSG00000101213	PTK6	brain_putamen_basal_ganglia	gtex	protein_coding	20	62159778	62168723	ElasticNet	0.131933	0.00357297	0.673	1.8e-07	0	20:62190180-20:62964897
ENSG00000101198	NKAIN4	brain_putamen_basal_ganglia	gtex	protein_coding	20	61872136	61904046	ElasticNet	0.334404	2.76101e-09	-2.95	1.8e-07	0	20:62190180-20:62964897
ENSG00000101210	EEF1A2	esophagus_muscularis	gtex	protein_coding	20	62119366	62130505	ElasticNet	0.0655145	0.000423305	0.206	1.8e-07	0	20:62190180-20:62964897
ENSG00000198276	UCKL1	adipose_visceral_omentum	gtex	protein_coding	20	62571186	62587769	ElasticNet	0.0359884	0.0159259	0.903	1.79e-07	0	20:62190180-20:62964897
ENSG00000101150	TPD52L2	lung	gtex	protein_coding	20	62496596	62522898	ElasticNet	0.0158138	0.04265	-0.618	1.79e-07	0	20:62190180-20:62964897
ENSG00000196421	LINC00176	cells_ebv-transformed_lymphocytes	gtex	lincRNA	20	62665697	62671315	ElasticNet	0.143319	0.00558222	-0.568	1.79e-07	0	20:62190180-20:62964897
ENSG00000171703	TCEA2	adrenal_gland	gtex	protein_coding	20	62681189	62703700	ElasticNet	0.0768389	0.0315269	-0.281	1.78e-07	0	20:62190180-20:62964897
ENSG00000130590	SAMD10	artery_aorta	gtex	protein_coding	20	62605466	62611361	ElasticNet	0.0639739	0.142298	-1.71	1.78e-07	0	20:62190180-20:62964897
ENSG00000125510	OPRL1	adipose_visceral_omentum	gtex	protein_coding	20	62711526	62731996	ElasticNet	0.0111228	0.0279376	0.213	1.77e-07	0	20:62190180-20:62964897
ENSG00000101197	BIRC7	colon_transverse	gtex	protein_coding	20	61867235	61871859	ElasticNet	0.134769	2.66052e-07	-0.457	1.77e-07	0	20:62190180-20:62964897
ENSG00000101190	TCFL5	brain_amygdala	gtex	protein_coding	20	61472467	61493115	ElasticNet	0.13527	0.0262672	-1.62	1.77e-07	0	20:62190180-20:62964897
ENSG00000060491	OGFR	muscle_skeletal	gtex	protein_coding	20	61436187	61445352	ElasticNet	-0.000306668	0.291457	-2.06	1.77e-07	0	20:62190180-20:62964897
ENSG00000198276	UCKL1	skin_not_sun_exposed_suprapubic	gtex	protein_coding	20	62571186	62587769	ElasticNet	0.0605447	0.0826013	0.344	1.77e-07	0	20:62190180-20:62964897
ENSG00000225978.2	HAR1A	vagina	gtex	lincRNA	20	61738497	61738497	ElasticNet	0.0223166	0.139818	-0.363	1.76e-07	0	20:62190180-20:62964897
ENSG00000198276	UCKL1	thyroid	gtex	protein_coding	20	62571186	62587769	ElasticNet	0.0363134	0.000218889	0.304	1.76e-07	0	20:62190180-20:62964897
ENSG00000203880	PCMTD2	heart_atrial_appendage	gtex	protein_coding	20	62887094	62926855	ElasticNet	0.0157643	0.0304723	-1.24	1.76e-07	0	20:62190180-20:62964897
ENSG00000198276	UCKL1	skin_sun_exposed_lower_leg	gtex	protein_coding	20	62571186	62587769	ElasticNet	0.0307047	0.000160482	1.01	1.75e-07	0	20:62190180-20:62964897
ENSG00000125534	PPDPF	cells_transformed_fibroblasts	gtex	protein_coding	20	62152077	62153559	ElasticNet	0.179207	3.15782e-13	1.25	1.75e-07	0	20:62190180-20:62964897
ENSG00000125534	PPDPF	artery_coronary	gtex	protein_coding	20	62152077	62153559	ElasticNet	0.178967	2.0072e-05	-0.273	1.74e-07	0	20:62190180-20:62964897
ENSG00000101197	BIRC7	adipose_visceral_omentum	gtex	protein_coding	20	61867235	61871859	ElasticNet	0.337488	5.15217e-25	-2.72	1.74e-07	0	20:62190180-20:62964897
ENSG00000171703	TCEA2	muscle_skeletal	gtex	protein_coding	20	62681189	62703700	ElasticNet	0.0179035	0.0186988	-0.464	1.73e-07	0	20:62190180-20:62964897
ENSG00000203880	PCMTD2	brain_dorsolateral_prefrontal_cortex	cmc	protein_coding	20	62887047	62907579	blup	0.0769803	1.17818e-09	-1.35	1.73e-07	0	20:62190180-20:62964897
ENSG00000203883	SOX18	blood	yfs	protein_coding	20	62679076	62680994	lasso	0.0160403	3.76288e-06	-0.354	1.73e-07	0	20:62190180-20:62964897
ENSG00000203880	PCMTD2	muscle_skeletal	gtex	protein_coding	20	62887094	62926855	ElasticNet	0.0954963	2.00491e-08	-0.259	1.72e-07	0	20:62190180-20:62964897
ENSG00000171703	TCEA2	brain_cerebellum	gtex	protein_coding	20	62681189	62703700	ElasticNet	0.0720611	0.029921	2.39	1.7e-07	0	20:62190180-20:62964897
ENSG00000171703	TCEA2	nerve_tibial	gtex	protein_coding	20	62681189	62703700	ElasticNet	0.0310717	0.00328026	0.596	1.7e-07	0	20:62190180-20:62964897
ENSG00000101161	PRPF6	adipose_subcutaneous	gtex	protein_coding	20	62612488	62664453	ElasticNet	-0.0239977	0.0664565	-2.51	1.69e-07	0	20:62190180-20:62964897
ENSG00000225978.2	HAR1A	brain_cerebellum	gtex	lincRNA	20	61760067	61760067	ElasticNet	0.276258	1.55321e-08	2.55	1.68e-07	0	20:62190180-20:62964897
ENSG00000101210	EEF1A2	esophagus_mucosa	gtex	protein_coding	20	62119366	62130505	ElasticNet	0.0725094	4.27414e-07	-0.297	1.68e-07	0	20:62190180-20:62964897
ENSG00000267848.1	AL118506.1	artery_tibial	gtex	protein_coding	20	62445688	62445688	ElasticNet	0.0125421	0.0547573	1.82	1.67e-07	0	20:62190180-20:62964897
ENSG00000101198	NKAIN4	nerve_tibial	gtex	protein_coding	20	61872136	61904046	ElasticNet	0.283575	8.71689e-21	-0.731	1.67e-07	0	20:62190180-20:62964897
ENSG00000125510	OPRL1	blood	ntr	protein_coding	20	62716368	62731996	bslmm	0.0290857	8.48777e-10	1.62	1.67e-07	0	20:62190180-20:62964897
ENSG00000101213	PTK6	brain_cerebellar_hemisphere	gtex	protein_coding	20	62159778	62168723	ElasticNet	0.0919632	0.000959978	0.0847	1.66e-07	0	20:62190180-20:62964897
ENSG00000203880	PCMTD2	whole_blood	gtex	protein_coding	20	62887094	62926855	ElasticNet	0.069774	8.65805e-08	0.226	1.66e-07	0	20:62190180-20:62964897
ENSG00000101161	PRPF6	cells_transformed_fibroblasts	gtex	protein_coding	20	62612488	62664453	ElasticNet	0.0137482	0.170261	0.207	1.66e-07	0	20:62190180-20:62964897
ENSG00000203880	PCMTD2	spleen	gtex	protein_coding	20	62887094	62926855	ElasticNet	0.0431086	0.00011321	-0.489	1.66e-07	0	20:62190180-20:62964897
ENSG00000125534	PPDPF	nerve_tibial	gtex	protein_coding	20	62152077	62153559	ElasticNet	0.253104	2.13283e-16	1.88	1.65e-07	0	20:62190180-20:62964897
ENSG00000130584	ZBTB46	esophagus_mucosa	gtex	protein_coding	20	62375019	62462597	ElasticNet	0.0549979	2.81733e-05	0.571	1.65e-07	0	20:62190180-20:62964897
ENSG00000203880	PCMTD2	colon_transverse	gtex	protein_coding	20	62887094	62926855	ElasticNet	0.109637	0.000121408	0.115	1.65e-07	0	20:62190180-20:62964897
ENSG00000125534	PPDPF	thyroid	gtex	protein_coding	20	62152077	62153559	ElasticNet	0.277209	8.89708e-29	0.342	1.65e-07	0	20:62190180-20:62964897
ENSG00000203880	PCMTD2	testis	gtex	protein_coding	20	62887094	62926855	ElasticNet	0.150678	0.000436603	-1.1	1.65e-07	0	20:62190180-20:62964897
ENSG00000196700	ZNF512B	brain_nucleus_accumbens_basal_ganglia	gtex	protein_coding	20	62588055	62680113	ElasticNet	-0.0153306	0.328577	2.97	1.64e-07	0	20:62190180-20:62964897
ENSG00000101197	BIRC7	brain_hypothalamus	gtex	protein_coding	20	61867235	61871859	ElasticNet	0.178768	0.119744	-0.94	1.64e-07	0	20:62190180-20:62964897
ENSG00000101161	PRPF6	liver	gtex	protein_coding	20	62612488	62664453	ElasticNet	0.0381627	0.00134576	-0.0863	1.64e-07	0	20:62190180-20:62964897
ENSG00000125534	PPDPF	artery_tibial	gtex	protein_coding	20	62152077	62153559	ElasticNet	0.161292	9.77922e-15	1.23	1.64e-07	0	20:62190180-20:62964897
ENSG00000203880	PCMTD2	esophagus_mucosa	gtex	protein_coding	20	62887094	62926855	ElasticNet	0.1339	5.40352e-10	-0.134	1.62e-07	0	20:62190180-20:62964897
ENSG00000225978.2	HAR1A	brain_cerebellar_hemisphere	gtex	lincRNA	20	6.17443e+07	6.17443e+07	ElasticNet	0.215227	0.00150477	0.833	1.62e-07	0	20:62190180-20:62964897
ENSG00000101199	ARFGAP1	prostate	gtex	protein_coding	20	61904137	61921142	ElasticNet	0.128161	0.027316	-1.54	1.61e-07	0	20:62190180-20:62964897
ENSG00000101197	BIRC7	adipose_subcutaneous	gtex	protein_coding	20	61867235	61871859	ElasticNet	0.246262	4.18828e-17	-0.0872	1.59e-07	0	20:62190180-20:62964897
ENSG00000101198	NKAIN4	brain_anterior_cingulate_cortex_ba24	gtex	protein_coding	20	61872136	61904046	ElasticNet	0.148441	0.0105602	0.132	1.59e-07	0	20:62190180-20:62964897
ENSG00000203880	PCMTD2	brain_substantia_nigra	gtex	protein_coding	20	62887094	62926855	ElasticNet	0.117429	0.00503811	-0.0171	1.58e-07	0	20:62190180-20:62964897
ENSG00000237119	LINC01056	testis	gtex	lincRNA	20	61669363	61685215	ElasticNet	0.0367633	0.164184	-0.392	1.58e-07	0	20:62190180-20:62964897
ENSG00000203880	PCMTD2	adipose_visceral_omentum	gtex	protein_coding	20	62887094	62926855	ElasticNet	0.0296621	0.0752031	-0.298	1.57e-07	0	20:62190180-20:62964897
ENSG00000101213	PTK6	brain_caudate_basal_ganglia	gtex	protein_coding	20	62159778	62168723	ElasticNet	0.0327229	0.0128542	-1	1.57e-07	0	20:62190180-20:62964897
ENSG00000101204	CHRNA4	brain_putamen_basal_ganglia	gtex	protein_coding	20	61975420	62009753	ElasticNet	0.229829	0.222494	-1.82	1.56e-07	0	20:62190180-20:62964897
ENSG00000125534	PPDPF	lung	gtex	protein_coding	20	62152077	62153559	ElasticNet	0.184588	2.54887e-18	1.7	1.56e-07	0	20:62190180-20:62964897
ENSG00000101161	PRPF6	stomach	gtex	protein_coding	20	62612488	62664453	ElasticNet	0.0701463	0.00097463	0.685	1.55e-07	0	20:62190180-20:62964897
ENSG00000101210	EEF1A2	artery_coronary	gtex	protein_coding	20	62119366	62130505	ElasticNet	0.0228323	0.0857984	0.11	1.55e-07	0	20:62190180-20:62964897
ENSG00000101199	ARFGAP1	esophagus_muscularis	gtex	protein_coding	20	61904137	61921142	ElasticNet	0.016368	0.0712866	-1.15	1.54e-07	0	20:62190180-20:62964897
ENSG00000101161	PRPF6	brain_substantia_nigra	gtex	protein_coding	20	62612488	62664453	ElasticNet	-0.0385216	0.2231	-0.659	1.54e-07	0	20:62190180-20:62964897
ENSG00000101210	EEF1A2	brain_nucleus_accumbens_basal_ganglia	gtex	protein_coding	20	62119366	62130505	ElasticNet	0.0385127	0.309553	1.22	1.53e-07	0	20:62190180-20:62964897
ENSG00000101204	CHRNA4	brain_hippocampus	gtex	protein_coding	20	61975420	62009753	ElasticNet	0.112662	0.0630229	-1.43	1.53e-07	0	20:62190180-20:62964897
ENSG00000203880	PCMTD2	blood	ntr	protein_coding	20	62887047	62907578	lasso	0.016468	3.33338e-06	0.613	1.52e-07	0	20:62190180-20:62964897
ENSG00000196132	MYT1	liver	gtex	protein_coding	20	62783144	62873604	ElasticNet	0.123558	0.00174138	-0.698	1.49e-07	0	20:62190180-20:62964897
ENSG00000125531	C20orf195	esophagus_gastroesophageal_junction	gtex	protein_coding	20	62184373	62188061	ElasticNet	0.00464942	0.0678787	0.751	1.48e-07	0	20:62190180-20:62964897
ENSG00000101213	PTK6	nerve_tibial	gtex	protein_coding	20	62159778	62168723	ElasticNet	0.194377	1.94682e-16	-0.672	1.48e-07	0	20:62190180-20:62964897
ENSG00000198276	UCKL1	brain_frontal_cortex_ba9	gtex	protein_coding	20	62571186	62587769	ElasticNet	0.0607358	0.0484791	-0.126	1.48e-07	0	20:62190180-20:62964897
ENSG00000197457	STMN3	spleen	gtex	protein_coding	20	62271061	62284780	ElasticNet	0.0642256	0.0962997	-1.15	1.46e-07	0	20:62190180-20:62964897
ENSG00000203880	PCMTD2	blood	yfs	protein_coding	20	62887048	62926855	enet	0.168601	9.08473e-53	0.315	1.46e-07	0	20:62190180-20:62964897
ENSG00000203880	PCMTD2	ovary	gtex	protein_coding	20	62887094	62926855	ElasticNet	0.0447933	0.0113129	0.242	1.46e-07	0	20:62190180-20:62964897
ENSG00000101213	PTK6	breast_mammary_tissue	gtex	protein_coding	20	62159778	62168723	ElasticNet	0.0341278	0.0522578	-1.44	1.46e-07	0	20:62190180-20:62964897
ENSG00000125534	PPDPF	liver	gtex	protein_coding	20	62152077	62153559	ElasticNet	0.0914673	0.0137318	-0.199	1.45e-07	0	20:62190180-20:62964897
ENSG00000196421	LINC00176	nerve_tibial	gtex	lincRNA	20	62665697	62671315	ElasticNet	0.064962	0.000158632	0.119	1.44e-07	0	20:62190180-20:62964897
ENSG00000125534	PPDPF	heart_atrial_appendage	gtex	protein_coding	20	62152077	62153559	ElasticNet	0.126045	4.44604e-10	-0.277	1.44e-07	0	20:62190180-20:62964897
ENSG00000101213	PTK6	artery_tibial	gtex	protein_coding	20	62159778	62168723	ElasticNet	0.119537	5.8525e-14	0.417	1.44e-07	0	20:62190180-20:62964897
ENSG00000125534	PPDPF	artery_aorta	gtex	protein_coding	20	62152077	62153559	ElasticNet	0.233182	4.39673e-10	-0.389	1.44e-07	0	20:62190180-20:62964897
ENSG00000125510	OPRL1	vagina	gtex	protein_coding	20	62711526	62731996	ElasticNet	0.0151909	0.116451	-1.33	1.43e-07	0	20:62190180-20:62964897
ENSG00000125534	PPDPF	testis	gtex	protein_coding	20	62152077	62153559	ElasticNet	0.157496	1.0093e-08	-0.336	1.42e-07	0	20:62190180-20:62964897
ENSG00000231133	HAR1B	esophagus_muscularis	gtex	lincRNA	20	61726845	61733671	ElasticNet	0.0643222	0.0295497	-0.53	1.42e-07	0	20:62190180-20:62964897
ENSG00000171695	C20orf201	brain_hippocampus	gtex	protein_coding	20	62714733	62715712	ElasticNet	0.0609756	0.0680935	0.12	1.4e-07	0	20:62190180-20:62964897
NULL.MODEL	NULL	NA	NA	NULL	20	NA	NA	NA	NA	NA	0	3.08e-23	0	20:62190180-20:62964897
