# Supplementary material for: A microRNA Transcriptome-wide Association Study of Prostate Cancer Risk
Source: Front Genet. 2022 Mar 30;13:836841. doi: 10.3389/fgene.2022.836841 (PMC9006872; doi:10.3389/fgene.2022.836841)
Supplement: Supplementary file 2 [file Table1.XLSX]

## Sheet: Fullres_TCGA_Thib_TWASres
				Mayo Normal Prostate																				TCGA PRAD
GeneID	GeneName	model	genetype	Chr.thib	P0.thib	P1.thib	HSQ.thib	BEST.GWAS.ID.thib	BEST.GWAS.Z.thib	EQTL.ID.thib	EQTL.R2.thib	EQTL.Z.thib	EQTL.GWAS.Z.thib	NSNP.thib	NWGT.thib	MODELCV.R2.thib	MODELCV.PV.thib	TWAS.Z.thib	TWAS.P.thib	hsq.thib	hsq.se.thib	hsq.pv.thib		Chr.tcga	P0.tcga	P1.tcga	HSQ.tcga	BEST.GWAS.ID.tcga	BEST.GWAS.Z.tcga	EQTL.ID.tcga	EQTL.R2.tcga	EQTL.Z.tcga	EQTL.GWAS.Z.tcga	NSNP.tcga	NWGT.tcga	MODELCV.R2.tcga	MODELCV.PV.tcga	TWAS.Z.tcga	TWAS.P.tcga	hsq.tcga	hsq.se.tcga	hsq.pv.tcga
hsa-miR-16-5p	hsa-miR-16-5p	enet	mirna	13	50623163	50623184	0.0505	13.51130367.C.T	-5.25	13.51439460.A.G	-0.000812	4.08	-2.11	4725	10	-0.000452	0.371	-4.31	1.62e-05	0.050516	0.023843	0.0235		13	50623163	50623184														0.014524	0.024711	0.3243
hsa-miR-3617-5p	hsa-miR-3617-5p	enet	mirna	20	44333789	44333810	0.3232	20.44332298.G.T	-4.22	20.44415460.A.G	0.494	14.8	-3.63	4707	57	0.49659	1.22e-67	-3.8	0.000147	0.323217	0.037519	0
hsa-miR-941	hsa-miR-941	enet	mirna	20	62551155	62551177	0.7926	20.62374389.C.T	-10.17	20.62539255.A.C	0.386	-14	-3.39	4662	71	0.70848	8.56e-120	3.62	0.000292	0.792621	0.027023	0		20	62550848	62550870	0.267	20.62374389.C.T	-10.2	20.62539255.A.C	0.131	-8.09	-3.388	4466	38	0.11192	2e-12	3.28	0.00104	0.266828	0.044955	3.561e-09
hsa-miR-941.1	hsa-miR-941	enet	mirna	20	62551155	62551177	0.7926	20.62374389.C.T	-10.17	20.62539255.A.C	0.386	-14	-3.39	4662	71	0.70848	8.56e-120	3.62	0.000292	0.792621	0.027023	0		20	62550904	62550926	0.267	20.62374389.C.T	-10.2	20.62539255.A.C	0.131	-8.09	-3.388	4465	38	0.11192	2e-12	3.28	0.00104	0.26678	0.044963	3.612e-09
hsa-miR-941.2	hsa-miR-941	enet	mirna	20	62551155	62551177	0.7926	20.62374389.C.T	-10.17	20.62539255.A.C	0.386	-14	-3.39	4662	71	0.70848	8.56e-120	3.62	0.000292	0.792621	0.027023	0		20	62550960	62550982	0.267	20.62374389.C.T	-10.2	20.62539255.A.C	0.131	-8.09	-3.388	4465	38	0.11192	2e-12	3.28	0.00104	0.26678	0.044963	3.612e-09
hsa-miR-941.3	hsa-miR-941	enet	mirna	20	62551155	62551177	0.7926	20.62374389.C.T	-10.17	20.62539255.A.C	0.386	-14	-3.39	4662	71	0.70848	8.56e-120	3.62	0.000292	0.792621	0.027023	0		20	62551155	62551177	0.267	20.62374389.C.T	-10.2	20.62539255.A.C	0.131	-8.09	-3.388	4465	38	0.11192	2e-12	3.28	0.00104	0.26678	0.044963	3.612e-09
hsa-miR-941.4	hsa-miR-941	enet	mirna	20	62551155	62551177	0.7926	20.62374389.C.T	-10.17	20.62539255.A.C	0.386	-14	-3.39	4662	71	0.70848	8.56e-120	3.62	0.000292	0.792621	0.027023	0
hsa-miR-548ba	hsa-miR-548ba	enet	mirna	2	49286742	49286763	0.7821	2.49741271.A.G	3.36	2.48822381.A.G	0.598424	-16.24	2.488	5588	41	0.67117	2.66e-108	-2.689	0.00718	0.782052	0.030777	0
hsa-miR-335-3p	hsa-miR-335-3p	enet	mirna	7	130136003	130136024	0.1465	7.130406287.C.T	3.99	7.130120122.C.T	0.03433	-6.32	0.7778	4755	28	0.05489	3.88e-07	-2.464	0.0138	0.146451	0.032736	5.627e-07		7	130136003	130136024	0.089	7.130406287.C.T	3.99	7.130927153.A.G	-0.000342	3.43	0.0114	4828	15	0.000679	0.258861	-2.358	0.0184	0.088985	0.038454	0.01848
hsa-miR-92b-3p	hsa-miR-92b-3p	enet	mirna	1	155165028	155165049	0.0485	1.154980351.C.T	7.95	1.155155731.A.G	0.0416	4.95	2.92593	3022	12	0.0383	2.05e-05	2.4413	0.0146	0.048508	0.024973	0.01815		1	155165028	155165049														-0.026836	0.000749	0.05641
hsa-miR-1307-5p	hsa-miR-1307-5p	enet	mirna	10	105154098	105154118	0.1004	10.104422046.C.T	-8.22	10.105003721.G.T	0.09848	-6.67	1.9294	4068	22	0.080408	8.02e-10	-2.272	0.0231	0.100392	0.026934	2.965e-06		10	105154098	105154118	0.218	10.104422046.C.T	-8.22	10.105073070.C.T	0.2005	-9.2	1.859	4196	22	0.16685	3.53e-18	-1.767	0.0772	0.217877	0.039427	1.516e-13
hsa-miR-20b-5p	hsa-miR-20b-5p	enet	mirna	23	133303880	133303902	0.0418	23.133030056.C.T	-3.58	23.133261607.A.G	0.005443	3.78	-1.859	1601	12	-0.000504	0.378	-2.2538	0.0242	0.041777	0.019777	0.01631		23	133303880	133303902														0.042493	0.03519	0.1433
hsa-miR-223-5p	hsa-miR-223-5p	enet	mirna	23	65238737	65238758	0.0319	23.66061952.G.T	-4.62	23.65819223.A.G	0.001107	-4.28	-3	1814	14	0.017907	0.00282	2.2257	0.026	0.031875	0.021124	0.003412
hsa-miR-4521	hsa-miR-4521	enet	mirna	17	8090266	8090287	0.0653	17.7810596.C.T	8.3	17.7725660.A.C	-0.0011	4.02	-2.574	5018	5	-0.002153	0.815	-2.2218	0.0263	0.065336	0.034249	0.04619
hsa-miR-598-3p	hsa-miR-598-3p	enet	mirna	8	10892731	10892752	0.0573	8.11217455.C.T	-5.03	8.11089238.A.G	0.00751	-4.37	-1.977	7360	8	-0.00228	0.986	2.0559	0.0398	0.057305	0.030495	0.009688		8	10892731	10892752														0.044788	0.042569	0.115
hsa-miR-1287-5p	hsa-miR-1287-5p	enet	mirna	10	100155028	100155049	0.1544	10.99481018.C.T	4.21	10.100176154.C.T	0.1478	8.35	1.3587	4491	57	0.153664	7.21e-18	2.051	0.0403	0.154432	0.034375	1.147e-07		10	100155028	100155049	0.142	10.99481018.C.T	4.21	10.100357152.C.T	0.00636	5.25	-0.589	4474	37	0.04835	4.05e-06	0.655	0.5123	0.141953	0.042776	0.0001698
hsa-miR-186-5p	hsa-miR-186-5p	enet	mirna	1	71533364	71533385	0.0966	1.71567255.C.T	-3.2	1.71556842.A.G	0.0607	5.9	-2.61798	3915	27	0.0362	3.43e-05	-1.9511	0.051	0.096606	0.02942	4.859e-05		1	71533364	71533385	0.0761	1.71567255.C.T	-3.2	1.71675903.A.G	0.0603	5.68	-2.18	4020	12	0.0261	0.000596	-2.594	0.00948	0.076069	0.024328	0.0001833
hsa-miR-10b-3p	hsa-miR-10b-3p	enet	mirna	2	177015096	177015117	0.0673	2.176887691.C.T	3.76	2.176974104.G.T	-0.000613	-3.78	3.602	5041	7	0.00329	0.118	-1.909	0.05623	0.067303	0.034442	0.03719		2	177015096	177015117														0.021971	0.032592	0.3049
hsa-miR-4661-5p	hsa-miR-4661-5p	enet	mirna	8	92217722	92217743	0.0517	8.92129043.A.G	4.57	8.92055814.G.T	0.00883	-3.78	-1.938	3456	6	0.00049	0.271	1.885	0.0594	0.051738	0.026688	0.02443		8	92217722	92217743	0.0609	8.92129043.A.G	4.57	8.92174115.A.G	-0.00197	-3.81	-1.746	3578	4	-0.00161	0.559	1.132	0.258	0.060871	0.025563	0.008497
hsa-miR-6510-3p	hsa-miR-6510-3p	enet	mirna	17	39673418	39673438	0.0866	17.40381108.A.G	-4.05	17.39676088.A.G	0.050751	-5.91	1.573	4893	9	0.042945	6.81e-06	-1.7975	0.0723	0.08657	0.03756	0.01323		17	39673418	39673438														0.028753	0.028926	0.2127
hsa-miR-641	hsa-miR-641	enet	mirna	19	40788510	40788533	0.2516	19.40860987.A.G	-4.3	19.40854192.C.T	0.200912	10.13	-2.044	5232	27	0.21126	1.18e-24	-1.78	0.075	0.251612	0.040246	5.124e-11
hsa-miR-146b-5p	hsa-miR-146b-5p	enet	mirna	10	104196277	104196298	0.037	10.104422046.C.T	-8.22	10.104195202.A.G	0.00178	4.37	-0.0119	3363	12	0.005403	0.0663	1.775	0.0759	0.037031	0.0225	0.0398		10	104196277	104196298														0.037605	0.026875	0.0953
hsa-miR-1307-3p	hsa-miR-1307-3p	enet	mirna	10	105154058	105154079	0.5027	10.104422046.C.T	-8.22	10.105154089.A.G	0.61448	-16.54	1.7412	4068	32	0.611916	1.73e-92	-1.755	0.0793	0.502688	0.038975	0		10	105154058	105154079	0.311	10.104422046.C.T	-8.22	10.105096021.A.G	0.29876	-11.31	1.824	4196	42	0.30754	9.82e-35	-1.539	0.1238	0.310531	0.042333	0
hsa-miR-10b-5p	hsa-miR-10b-5p	enet	mirna	2	177015057	177015079	0.1629	2.176887691.C.T	3.76	2.177005757.C.T	0.013261	-4.86	1.395	5041	67	0.02209	0.00102	-1.688	0.09146	0.162923	0.052232	0.0009113		2	177015057	177015079														0.041193	0.032935	0.162
hsa-miR-204-5p	hsa-miR-204-5p	enet	mirna	9	73424947	73424968	0.4101	9.73284706.C.T	3.68	9.73278332.A.G	0.31088	11.91	2.0235	5102	44	0.35556	5.02e-44	1.667	0.0955	0.410098	0.043433	0		9	73424947	73424968	0.1687	9.73284706.C.T	3.68	9.73264987.A.G	0.10879	7.03	2.1059	5169	30	0.07787	5.2e-09	2.021	0.0433	0.168698	0.037217	9.898e-08
hsa-miR-149-5p	hsa-miR-149-5p	enet	mirna	2	241395432	241395454	0.2	2.242139600.A.G	-9.77	2.241395500.A.G	0.142444	-8.27	-2.458	6937	23	0.18824	6.9e-22	1.635	0.102	0.199954	0.051432	0.0002673		2	241395432	241395454	0.1602	2.242157241.A.G	9.34	2.241395500.A.G	0.04331	-5.64	-2.458	7161	7	0.0324	0.000142	1.488	0.1369	0.160206	0.053936	0.004432
hsa-miR-127-3p	hsa-miR-127-3p	enet	mirna	14	101349372	101349393	0.0785	14.101328261.C.T	3.8	14.100663012.G.T	-0.00152	-3.99	0.6353	5154	33	0.000575	0.264	-1.5749	0.115	0.078549	0.037183	0.03202		14	101349372	101349393														-0.031713	0.013696	0.1202
hsa-miR-21-5p	hsa-miR-21-5p	enet	mirna	17	57918634	57918655	0.0511	17.57236900.A.G	-5.04	17.57691607.G.T	0.011716	4.68	1.727	2562	5	0.003346	0.116	1.5325	0.1254	0.051099	0.019315	0.0005181		17	57918634	57918655														-0.005631	0.011581	0.3743
hsa-miR-331-5p	hsa-miR-331-5p	enet	mirna	12	95702221	95702242	0.0489	12.94984716.A.C	3.92	12.95572027.A.G	0.04466	-4.84	2.321	6420	4	0.008017	0.0334	-1.507	0.132	0.048878	0.025058	0.04323
hsa-miR-1303	hsa-miR-1303	enet	mirna	5	154065387	154065408	0.3233	5.153714296.C.T	3.17	5.154063295.C.T	0.155417	8.36	-2.2198	5557	11	0.165494	3.17e-19	-1.443	0.149	0.323327	0.060364	1.28e-06
hsa-miR-361-3p	hsa-miR-361-3p	enet	mirna	23	85158646	85158668	0.0639	23.84978916.A.G	-2.74	23.84983597.G.T	-0.000535	4.1	0.897	3638	25	0.012962	0.00954	1.4155	0.1569	0.063894	0.024763	0.001514		23	85158646	85158668														-0.002221	0.030734	0.4799
hsa-miR-27a-3p	hsa-miR-27a-3p	enet	mirna	19	13947261	13947281	0.0767	19.13262322.A.G	3.84	19.13942587.A.G	0.038308	-5.07	-1.609	5089	6	0.04354	5.91e-06	1.416	0.157	0.076656	0.036271	0.03661		19	13947261	13947281														0.071911	0.038302	0.05904
hsa-miR-147b	hsa-miR-147b	enet	mirna	15	45725296	45725317	0.046	15.46720355.A.G	-3.06	15.45171203.G.T	0.001128	-4.29	-1.539	4283	4	-0.0022	0.855	1.353	0.176	0.046002	0.026577	0.03832
hsa-miR-204-3p	hsa-miR-204-3p	enet	mirna	9	73424909	73424929	0.1505	9.73284706.C.T	3.68	9.73278332.A.G	0.08252	7.22	2.0235	5102	50	0.1148	1.58e-13	1.316	0.1883	0.150514	0.032287	2.451e-08
hsa-miR-363-5p	hsa-miR-363-5p	enet	mirna	23	133303455	133303476	0.0651	23.133030056.C.T	-3.58	23.133710896.A.G	0.061679	-8.21	0.803	1602	25	0.031138	0.000115	-1.3017	0.193	0.065072	0.031447	0.01719
hsa-miR-374a-5p	hsa-miR-374a-5p	enet	mirna	23	73507160	73507181	0.0534	23.73570980.C.T	3.59	23.73578469.A.G	0.005213	-4.07	2.176	2012	11	0.013422	0.00851	1.2751	0.2023	0.053372	0.028303	0.01265		23	73507160	73507181														-0.026312	0.003572	0.1874
hsa-miR-652-3p	hsa-miR-652-3p	enet	mirna	23	109298617	109298637	0.0594	23.109171494.A.G	3.1	23.109284482.A.C	0.01701	4.12	1.333	1711	12	0.000735	0.251	1.2627	0.2067	0.059356	0.035226	0.03456		23	109298617	109298637														0.006921	0.019911	0.3929
hsa-miR-628-5p	hsa-miR-628-5p	enet	mirna	15	55665189	55665210	0.0789	15.55933199.G.T	4.9	15.55790298.A.G	0.034849	4.92	-0.771	6589	6	0.03403	5.76e-05	-1.24	0.215	0.078934	0.026944	0.001223		15	55665189	55665210	0.0874	15.56385868.A.G	-5.72	15.55790310.G.T	0.02137	4.6	1.33	6638	35	0.015441	0.00669	-0.066	0.9473	0.087399	0.033445	0.003458
hsa-miR-132-3p	hsa-miR-132-3p	enet	mirna	17	1953223	1953244	0.1357	17.1782952.A.G	3.8	17.1965542.A.G	0.060251	-6.48	1.042	6217	17	0.064489	3.84e-08	-1.2211	0.222	0.135728	0.038834	0.0005374		17	1953223	1953244	0.087	17.1782952.A.G	3.8	17.1945041.A.G	0.01132	-4.89	1.098	5879	4	0.005379	0.0736	-1.024	0.306	0.087037	0.034961	0.01456
hsa-miR-221-3p	hsa-miR-221-3p	enet	mirna	23	45605608	45605630	0.0785	23.46122957.G.T	-3.11	23.45338878.A.G	-0.00176	3.53	-1	2311	21	-0.002275	0.97	-1.2062	0.2278	0.078546	0.02833	0.0008513		23	45605608	45605630														-0.055194	0.012976	0.1497
hsa-miR-4792	hsa-miR-4792	enet	mirna	3	24562903	24562920	0.1246	3.23635636.A.G	3.42	3.24302975.C.T	0.00724	-3.97	-1.945	5919	42	-0.000696	0.405	1.1553	0.248	0.124617	0.04496	0.005579		3	24562903	24562920														0.043797	0.045287	0.2248
hsa-miR-4473	hsa-miR-4473	enet	mirna	9	20411159	20411180	0.068	9.20019780.A.G	4.4	9.19813698.A.C	0.00329	4.68	-0.5037	5105	41	0.01101	0.0156	-1.153	0.2489	0.067988	0.033178	0.03169
hsa-miR-6868-3p	hsa-miR-6868-3p	enet	mirna	17	74094100	74094120	0.4718	17.74127848.G.T	-3.9	17.74086186.G.T	0.461784	-14.29	-1.126	5732	22	0.454038	6.93e-60	1.1421	0.2534	0.471812	0.044845	0
hsa-miR-6715b-3p	hsa-miR-6715b-3p	enet	mirna	10	114059380	114059401	0.0582	10.114711755.C.T	-5.44	10.113302003.C.T	-0.00227	-4.04	-0.5802	4777	22	-0.000431	0.369	1.111	0.2667	0.058167	0.026329	0.00889		10	114059380	114059401														-0.007805	0.017028	0.3832
hsa-miR-4326	hsa-miR-4326	enet	mirna	20	61918170	61918189	0.5281	20.62374389.C.T	-10.17	20.61909041.A.G	0.531	10.9	-1.02	6779	56	0.64125	5.43e-100	1.1	0.270997	0.528086	0.059677	3.2e-13		20	61918170	61918189	0.598	20.62374389.C.T	-10.2	20.61933893.A.G	0.247	-9.92	0.689	6566	94	0.39097	3.46e-46	-0.391	0.69606	0.597728	0.057641	1.066e-14
hsa-miR-346	hsa-miR-346	enet	mirna	10	88024504	88024526	0.1941	10.87359567.C.T	-3.4	10.88030441.C.T	0.05086	-5.73	0.8605	5487	59	0.100456	5.73e-12	-1.084	0.2785	0.194071	0.046491	1.605e-06
hsa-miR-32-5p	hsa-miR-32-5p	enet	mirna	9	111808552	111808573	0.0652	9.111730528.A.C	-3.29	9.111057036.C.T	0.01149	-4.92	0.1533	6153	14	0.00618	0.054	-1.072	0.2836	0.065166	0.033883	0.04648		9	111808552	111808573														-0.03134	0.016276	0.1366
hsa-miR-9-3p.2	hsa-miR-9-3p	enet	mirna	5	87962684	87962705	0.0414	5.87189788.G.T	-2.94	5.87600495.A.G	-0.000852	-4.55	1.2548	3282	7	-0.001926	0.695	-1.063	0.288	0.041357	0.025667	0.03766		5	87962684	87962705														-0.026726	0.000224	0.02124
hsa-miR-550a-5p.1	hsa-miR-550a-5p	enet	mirna	7	32772614	32772636	0.0576	7.33760493.A.C	3.74	7.33187216.C.T	-0.00193	-3.72	0.589	6163	24	0.00489	0.076	1.046	0.2955	0.057616	0.02866	0.01749		7	32772614	32772636	0.0713	7.33760493.A.C	3.74	7.32701412.A.G	0.023012	5.29	-1.7778	6014	16	0.030249	0.000233	-1.744	0.0812	0.071342	0.024583	0.0004712
hsa-miR-548k	hsa-miR-548k	enet	mirna	11	70130092	70130113	0.0767	11.69189873.C.T	8.14	11.69523169.A.G	0.003215	-3.77	0.697	5752	55	-0.001595	0.585	1.039	0.299	0.076708	0.037018	0.0392
hsa-miR-30c-2-3p	hsa-miR-30c-2-3p	enet	mirna	6	72086667	72086688	0.0478	6.71097590.C.T	-3.7	6.72054347.C.T	-0.00223	3.71	2.46	5502	5	-0.00183	0.658	0.998	0.318	0.047759	0.023753	0.02583		6	72086667	72086688														-0.017824	0.012078	0.203
hsa-miR-378a-3p	hsa-miR-378a-3p	enet	mirna	5	149112430	149112451	0.2454	5.149989408.A.C	-3.84	5.149131023.A.C	0.111743	-7.75	0.878	4893	41	0.124899	1.22e-14	-0.985	0.325	0.245447	0.047751	1.081e-07		5	149112430	149112451	0.1353	5.149989408.A.C	-3.84	5.149111777.A.C	0.05682	5.62	-0.691	5052	13	0.04201	1.67e-05	-0.638	0.523	0.13529	0.041471	0.0009258
hsa-miR-6507-5p	hsa-miR-6507-5p	enet	mirna	10	100684300	100684320	0.0621	10.100284148.C.T	-3.95	10.100603695.A.G	0.06046	5.36	0.7683	4461	7	0.036679	3.05e-05	0.959	0.3378	0.062057	0.025401	0.001193		10	100684300	100684320														0.008636	0.01683	0.339
hsa-miR-3910	hsa-miR-3910	enet	mirna	9	94398559	94398578	0.1136	9.93896652.A.G	3.44	9.94454856.A.G	0.07445	-6.18	-0.069	5916	64	0.07514	2.9e-09	0.948	0.3429	0.113559	0.038605	0.001293
hsa-miR-3910.1	hsa-miR-3910	enet	mirna	9	94398559	94398578	0.1136	9.93896652.A.G	3.44	9.94454856.A.G	0.07445	-6.18	-0.069	5916	64	0.07514	2.9e-09	0.948	0.3429	0.113559	0.038605	0.001293
hsa-miR-708-3p	hsa-miR-708-3p	enet	mirna	11	79113076	79113097	0.085	11.78704703.A.G	3.3	11.79119239.G.T	-0.000699	4.68	-0.931	5082	1	-0.002271	0.955	-0.931	0.352	0.085022	0.03222	0.009117		11	79113076	79113097	0.0794	11.78704703.A.G	3.3	11.79092486.A.G	0.02586	4.63	-0.785	5284	3	0.01193	0.0151	-0.764	0.445	0.079432	0.039641	0.04601
hsa-miR-340-3p	hsa-miR-340-3p	enet	mirna	5	179442319	179442340	0.1713	5.178790360.C.T	-3.78	5.179512044.A.G	0.001571	-4.64	1.7048	6631	70	0.013298	0.00877	-0.93	0.353	0.171346	0.048191	0.0006618		5	179442319	179442340														0.005116	0.031787	0.4538
hsa-miR-618	hsa-miR-618	enet	mirna	12	81329575	81329597	0.4389	12.80507574.A.G	-3.76	12.81329536.A.C	0.35855	-12.71	-0.9664	4753	13	0.346181	1.21e-42	0.92	0.357	0.438909	0.053163	1.241e-13
hsa-miR-383-5p	hsa-miR-383-5p	enet	mirna	8	14710992	14711013	0.0751	8.14508800.A.C	4.64	8.14804075.A.G	0.0291	5.16	0.543	9272	8	0.02526	0.000473	0.9207	0.3572	0.075078	0.031758	0.01321		8	14710992	14711013														0.044882	0.027809	0.08411
hsa-miR-7977	hsa-miR-7977	enet	mirna	3	176232891	176232908	0.0841	3.176114147.A.G	3.81	3.176977674.C.T	0.00407	-4.06	-0.394	5667	3	-0.002026	0.74	0.9136	0.361	0.084064	0.034753	0.01238
hsa-miR-1343-3p	hsa-miR-1343-3p	enet	mirna	11	34963435	34963456	0.167	11.34653691.A.G	4.11	11.34967289.G.T	0.066548	-6.85	-1.229	5521	39	0.084094	3.25e-10	0.887	0.375	0.167032	0.035896	1.538e-09
hsa-miR-3117-3p	hsa-miR-3117-3p	enet	mirna	1	67094168	67094188	0.2055	1.67892746.A.G	-3.05	1.67058100.A.G	0.0881	7.57	-1	5287	67	0.1055	1.62e-12	-0.8766	0.3807	0.205476	0.039498	1.12e-10		1	67094168	67094188	0.0961	1.67892746.A.G	-3.05	1.67122672.A.G	0.0587	6.07	1.07	5336	12	0.0525	1.59e-06	0.939	0.34755	0.096126	0.03537	0.00338
hsa-let-7i-5p	hsa-let-7i-5p	enet	mirna	12	62997471	62997492	0.0687	12.63344228.A.G	-3.74	12.62848078.A.G	0.02558	-5.21	-0.8148	5600	18	0.000379	0.281	0.868	0.385	0.068678	0.02627	0.003132		12	62997471	62997492														0.026284	0.024832	0.1941
hsa-miR-1269a	hsa-miR-1269a	enet	mirna	4	67142608	67142629	0.3871	4.66521912.C.T	3.26	4.66808186.A.G	0.2396	10.44	-0.735	5602	82	0.349931	3.42e-43	-0.837	0.403	0.387149	0.04388	0		4	67142608	67142629	0.2152	4.66521912.C.T	3.26	4.66880063.A.C	0.04511	6.77	-0.711	5651	59	0.149623	2.44e-16	-0.676	0.499	0.215249	0.039755	2.428e-10
hsa-miR-584-5p	hsa-miR-584-5p	enet	mirna	5	148441936	148441957	0.078	5.147835912.A.C	4.16	5.148407893.A.C	0.014255	4.14	-1.2667	5092	13	0.00021	0.297	-0.829	0.407	0.077977	0.030411	0.006373		5	148441936	148441957	0.2341	5.147835912.A.C	4.16	5.148502233.A.G	0.18852	9.64	-0.5	5163	41	0.23715	4.41e-26	-0.417	0.677	0.234088	0.036169	5.551e-17
hsa-miR-3615	hsa-miR-3615	enet	mirna	17	72744802	72744822	0.5025	17.72937124.A.G	-3.85	17.72752454.A.G	0.372619	12.76	0.565	5526	24	0.435768	9.7e-57	0.8251	0.4093	0.502501	0.051566	2.776e-15		17	72744802	72744822														0.048488	0.042069	0.1823
hsa-miR-628-3p	hsa-miR-628-3p	enet	mirna	15	55665152	55665172	0.0511	15.55933199.G.T	4.9	15.55781144.A.G	0.000521	4.18	0.557	6589	7	0.00168	0.188	-0.802	0.422	0.051097	0.025762	0.036		15	55665152	55665172														0.005725	0.021374	0.4212
hsa-miR-363-3p	hsa-miR-363-3p	enet	mirna	23	133303412	133303433	0.1802	23.133030056.C.T	-3.58	23.133710896.A.G	0.209349	-10.41	0.803	1602	22	0.184218	2.07e-21	-0.8006	0.4233	0.180188	0.045743	1.729e-06		23	133303412	133303433														-0.038636	0.013775	0.1432
hsa-miR-339-5p	hsa-miR-339-5p	enet	mirna	7	1062626	1062648	0.2163	7.1910768.A.C	4.89	7.1108954.A.G	0.07359	-6.55	0.8198	7695	37	0.07227	5.83e-09	-0.794	0.4274	0.216319	0.045188	4.705e-08		7	1062626	1062648														-0.023542	0.015074	0.1837
hsa-miR-152-3p	hsa-miR-152-3p	enet	mirna	17	46114540	46114560	0.2071	17.46820676.C.T	10.4	17.46096126.A.G	0.002126	-6.2	2.886	4636	16	0.03032	0.00014	-0.7917	0.4286	0.207127	0.048584	5.528e-09		17	46114540	46114560	0.1004	17.46732251.C.T	18.91	17.45999120.A.G	0.0039	4.38	0.239	4580	30	0.036383	5.89e-05	-0.62	0.536	0.100431	0.036025	0.0008302
hsa-miR-1255a	hsa-miR-1255a	enet	mirna	4	102251522	102251544	0.4824	4.102547060.A.G	-4.11	4.102248836.G.T	0.6351	-16.86	0.685	5286	33	0.638363	3.17e-99	-0.79	0.43	0.482436	0.040593	0
hsa-miR-21-3p	hsa-miR-21-3p	enet	mirna	17	57918672	57918692	0.043	17.57236900.A.G	-5.04	17.57522973.A.G	-0.000977	3.39	0.226	2563	6	-0.001909	0.688	-0.7515	0.4523	0.042991	0.025241	0.03442		17	57918672	57918692														0.017446	0.02061	0.2285
hsa-miR-331-3p	hsa-miR-331-3p	enet	mirna	12	95702256	95702276	0.0886	12.94984716.A.C	3.92	12.95711682.A.G	0.02921	-4.64	0.1379	6420	15	0.034315	5.38e-05	-0.741	0.459	0.088566	0.036902	0.005647		12	95702256	95702276														0.031533	0.030354	0.2067
hsa-miR-193a-5p	hsa-miR-193a-5p	enet	mirna	17	29887035	29887056	0.1205	17.30098749.C.T	-6.28	17.30022725.A.G	0.035094	-5.01	-0.791	3996	9	0.041542	9.53e-06	-0.6943	0.4875	0.120457	0.0436	0.005219		17	29887035	29887056														-0.004847	0.022244	0.4423
hsa-miR-500a-3p	hsa-miR-500a-3p	enet	mirna	23	49773090	49773111	0.0409	23.50683455.A.G	-5.64	23.49200938.A.G	-0.000998	-3.53	1.169	1365	22	0.004735	0.0793	-0.6824	0.495	0.040907	0.02378	0.03541		23	49773090	49773111														-0.060471	0.004206	0.0228
hsa-miR-374b-5p	hsa-miR-374b-5p	enet	mirna	23	73438422	73438443	0.0337	23.73570980.C.T	3.59	23.73113562.A.G	-0.001578	-3.74	-0.616	2076	3	-0.00227	0.954	0.6714	0.5019	0.033703	0.021121	0.04073		23	73438422	73438443														0.03438	0.02938	0.1141
hsa-miR-323b-3p	hsa-miR-323b-3p	enet	mirna	14	101522606	101522627	0.086	14.101328261.C.T	3.8	14.101528110.G.T	0.1177	-7.51	-0.7624	5193	7	0.095292	2.06e-11	0.6475	0.517	0.085956	0.040388	0.04239		14	101522606	101522627	0.2109	14.101328261.C.T	3.8	14.101522321.A.C	0.108116	-6.83	-0.67	5195	46	0.109833	3.26e-12	-0.218	0.828	0.210868	0.054029	0.0002965
hsa-miR-128-3p.1	hsa-miR-128-3p	enet	mirna	3	35786019	35786039	0.124	3.35997059.C.T	-3.39	3.35577646.A.C	0.02219	5.6	-0.759	5450	65	0.052777	6.45e-07	-0.641	0.521	0.123979	0.035313	0.0001052		3	35786019	35786039														-0.029811	0.014444	0.1397
hsa-miR-184	hsa-miR-184	enet	mirna	15	79502182	79502203	0.0869	15.78663382.A.G	3.39	15.79348912.C.T	0.089394	6.48	-0.973	5636	31	0.09394	2.88e-11	-0.63	0.529	0.086881	0.037029	0.01436		15	79502182	79502203														-0.00711	0.022719	0.4155
hsa-miR-132-5p	hsa-miR-132-5p	enet	mirna	17	1953259	1953280	0.1628	17.1782952.A.G	3.8	17.1966920.C.T	0.079136	-6.48	0.43	6217	29	0.059218	1.37e-07	-0.6221	0.5339	0.162754	0.038009	8.32e-06		17	1953259	1953280														0.004646	0.031869	0.4578
hsa-miR-585-3p	hsa-miR-585-3p	enet	mirna	5	168690620	168690638	0.6158	5.167980525.A.G	3.79	5.168686074.G.T	0.334887	12.49	-0.0233	5956	38	0.476578	6.47e-64	0.597	0.55	0.615831	0.043643	0
hsa-miR-486-5p	hsa-miR-486-5p	enet	mirna	8	41518002	41518023	0.0961	8.41410134.A.G	-3.34	8.41526785.G.T	0.01304	4.39	-1.028	5098	60	0.00885	0.0269	-0.586	0.5579	0.096113	0.031864	0.001614		8	41518002	41518023	0.1065	8.41415618.C.T	-3.33	8.41573266.A.G	0.09123	6.6	0.669	5183	26	0.0537	1.22e-06	-0.137	0.891	0.1065	0.044294	0.008085
hsa-miR-486-5p.1	hsa-miR-486-5p	enet	mirna	8	41518002	41518023	0.0961	8.41410134.A.G	-3.34	8.41526785.G.T	0.01304	4.39	-1.028	5098	60	0.00885	0.0269	-0.586	0.5579	0.096113	0.031864	0.001614		8	41517962	41517983	0.1065	8.41415618.C.T	-3.33	8.41573266.A.G	0.09123	6.6	0.669	5183	26	0.0537	1.22e-06	-0.137	0.891	0.1065	0.044294	0.008085
hsa-miR-874-3p	hsa-miR-874-3p	enet	mirna	5	136983271	136983292	0.0635	5.137798959.A.C	-3.61	5.137299621.C.T	0.000551	-3.54	0.6759	4138	7	-0.002169	0.827	0.585	0.559	0.063544	0.028952	0.01323		5	136983271	136983292														-0.001285	0.01518	0.476
hsa-miR-125a-5p	hsa-miR-125a-5p	enet	mirna	19	52196521	52196544	0.0815	19.51362715.G.T	-19.05	19.52299427.A.G	0.000455	4.14	0.467	7287	18	-0.00198	0.719	0.58	0.562	0.081485	0.036556	0.02419		19	52196521	52196544														0.010194	0.039625	0.4244
hsa-miR-335-5p	hsa-miR-335-5p	enet	mirna	7	130135967	130135989	0.1564	7.130406287.C.T	3.99	7.130404776.A.G	0.07581	-6.45	-0.0357	4755	58	0.05982	1.18e-07	-0.577	0.5639	0.156361	0.037163	9.636e-07		7	130135967	130135989														0.076091	0.040625	0.05089
hsa-miR-125b-2-3p	hsa-miR-125b-2-3p	enet	mirna	21	17962610	17962631	0.0783	21.17614464.C.T	3.81	21.17470264.C.T	0.00519	-3.91	-0.473	4804	14	-0.00196	0.711	0.553	0.58	0.078325	0.036094	0.02637		21	17962610	17962631														-0.005076	0.025964	0.4462
hsa-miR-212-5p	hsa-miR-212-5p	enet	mirna	17	1953622	1953644	0.1113	17.1782952.A.G	3.8	17.1966920.C.T	0.03849	-5.53	0.43	6217	5	0.024488	0.000571	-0.5482	0.5836	0.111288	0.037751	0.003536
hsa-miR-582-5p	hsa-miR-582-5p	enet	mirna	5	58999492	58999514	0.0756	5.58384393.A.G	-3.27	5.58331441.G.T	0.006359	-4.57	0.6522	4558	7	0.004405	0.0867	-0.543	0.587	0.075644	0.029713	0.009222		5	58999492	58999514														0.025278	0.027357	0.2241
hsa-miR-330-3p	hsa-miR-330-3p	enet	mirna	19	46142267	46142289	0.0846	19.45415935.G.T	-3.89	19.46145025.G.T	0.056311	-5.52	0.533	5714	17	0.03261	8.11e-05	-0.516	0.606	0.084614	0.036967	0.02412		19	46142267	46142289														0.005301	0.02875	0.4468
hsa-miR-100-5p	hsa-miR-100-5p	enet	mirna	11	122022983	122023004	0.0789	11.121327917.A.G	-3.73	11.122239440.G.T	0.000698	3.69	-0.433	4930	12	-0.000656	0.399	0.505	0.614	0.078859	0.032068	0.0112		11	122022983	122023004														0.020644	0.027929	0.2856
hsa-miR-424-3p	hsa-miR-424-3p	enet	mirna	23	133680674	133680694	0.0782	23.133030056.C.T	-3.58	23.133670829.A.G	-0.000871	3.88	-0.962	1620	30	0.005321	0.0677	-0.4878	0.6257	0.07819	0.030885	0.0007442		23	133680674	133680694														0.032241	0.058978	0.3362
hsa-miR-582-3p	hsa-miR-582-3p	enet	mirna	5	58999456	58999477	0.1001	5.58384393.A.G	-3.27	5.59175726.C.T	0.035364	5.16	1.092	4558	23	0.020706	0.00143	0.488	0.626	0.100125	0.03447	0.000943		5	58999456	58999477														0.005412	0.023434	0.4323
hsa-miR-139-5p	hsa-miR-139-5p	enet	mirna	11	72326146	72326168	0.0471	11.72904022.C.T	3.18	11.72386987.C.T	0.008277	4.52	-1.59	4432	49	0.013152	0.0091	-0.47	0.638	0.047148	0.028418	0.04921		11	72326146	72326168														0.038022	0.037828	0.2089
hsa-miR-3913-5p	hsa-miR-3913-5p	enet	mirna	12	69978524	69978545	0.0633	12.70407315.A.G	3.71	12.69512409.A.G	-0.00223	-4.02	-0.0807	5856	20	0.001397	0.204	-0.449	0.653	0.063345	0.02837	0.01504		12	69978560	69978581	0.134	12.69810846.C.T	3.5	12.69966459.C.T	0.0577	-6.19	0.277	5856	23	0.0501	2.76e-06	0.381	0.703	0.133513	0.035222	6.284e-05
hsa-miR-3913-5p.1	hsa-miR-3913-5p	enet	mirna	12	69978524	69978545	0.0633	12.70407315.A.G	3.71	12.69512409.A.G	-0.00223	-4.02	-0.0807	5856	20	0.001397	0.204	-0.449	0.653	0.063345	0.02837	0.01504		12	69978524	69978545	0.134	12.69810846.C.T	3.5	12.69966459.C.T	0.0577	-6.19	0.277	5856	23	0.0501	2.76e-06	0.381	0.703	0.133513	0.035222	6.284e-05
hsa-miR-370-3p	hsa-miR-370-3p	enet	mirna	14	101377523	101377544	0.0805	14.101328261.C.T	3.8	14.101971043.C.T	0.0021	4.08	0.1236	5157	4	-0.001703	0.616	0.442	0.658	0.080461	0.039227	0.03677		14	101377523	101377544														0.072763	0.041705	0.07136
hsa-miR-1911-5p	hsa-miR-1911-5p	enet	mirna	23	113997755	113997777	0.0214	23.113325141.A.G	3.15	23.113797648.C.T	0.011447	-4.28	-0.247	2684	7	0.00639	0.051	0.4204	0.6742	0.021373	0.011177	0.01265		23	113997755	113997777														0.025165	0.038426	0.3034
hsa-miR-4454	hsa-miR-4454	enet	mirna	4	164014759	164014778	0.0579	4.163258875.A.G	-3.08	4.163985839.C.T	0.001	-3.3	0.234	5908	21	-0.000142	0.333	0.417	0.677	0.057945	0.030141	0.03856		4	164014759	164014778														0.00271	0.024992	0.4686
hsa-miR-592	hsa-miR-592	enet	mirna	7	126698202	126698223	0.2198	7.125999345.C.T	3.53	7.126903201.A.G	0.0474	-6.47	0.1818	4535	69	0.12757	6.18e-15	-0.416	0.6776	0.219821	0.041509	9.359e-12		7	126698202	126698223	0.0496	7.125999345.C.T	3.53	7.126876190.A.G	0.007885	4.61	-1.2111	4581	4	0.008181	0.036941	-0.79	0.4293	0.049613	0.024085	0.02363
hsa-miR-342-3p	hsa-miR-342-3p	enet	mirna	14	100576052	100576074	0.1562	14.101328261.C.T	3.8	14.100419597.C.T	0.10278	7.72	-0.0894	4944	20	0.127596	6.14e-15	0.3737	0.709	0.156222	0.050545	0.002737		14	100576052	100576074	0.0845	14.101328261.C.T	3.8	14.100415167.C.T	0.051192	5.8	-0.13	5012	41	0.055732	7.73e-07	0.369	0.712	0.084467	0.037469	0.0209
hsa-miR-221-5p	hsa-miR-221-5p	enet	mirna	23	45605649	45605670	0.0582	23.46122957.G.T	-3.11	23.45364459.A.C	-0.000616	-3.78	1.949	2311	15	0.000585	0.263	-0.3438	0.731	0.058162	0.027623	0.01897		23	45605649	45605670														0.126304	0.081618	0.08205
hsa-miR-218-5p	hsa-miR-218-5p	enet	mirna	4	20529922	20529942	0.1939	4.20818128.C.T	-3.17	4.20264405.C.T	0.0707	-5.8	0.207	5758	55	0.108541	7.61e-13	0.34	0.734	0.193915	0.044115	3.488e-06		4	20529922	20529942	0.0763	4.20650510.A.C	3.39	4.19593495.C.T	-0.00145	-3.99	1.326	5826	4	0.001664	0.195	-0.181	0.856	0.07628	0.028499	0.004499
hsa-miR-7704	hsa-miR-7704	enet	mirna	2	177053571	177053589	0.0676	2.176887691.C.T	3.76	2.177149658.A.C	0.010031	-4.25	0.335	4998	1	-0.00218	0.837	-0.335	0.73761	0.067636	0.032189	0.02926		2	177053571	177053589														0.038237	0.041308	0.2185
hsa-miR-378a-5p	hsa-miR-378a-5p	enet	mirna	5	149112392	149112413	0.0911	5.149989408.A.C	-3.84	5.149112166.A.G	0.034071	5.82	-0.9518	4893	17	0.042887	6.91e-06	-0.335	0.738	0.091071	0.035696	0.01227		5	149112392	149112413	0.0688	5.149989408.A.C	-3.84	5.149186619.A.G	0.01834	5.02	-0.157	5052	13	0.00383	0.109	-0.344	0.731	0.068829	0.034518	0.04217
hsa-miR-4662a-5p	hsa-miR-4662a-5p	enet	mirna	8	125834232	125834253	0.131	8.126756136.A.G	3.47	8.125738233.A.C	0.11595	7.49	0.506	5309	13	0.10874	7.24e-13	0.2786	0.7805	0.131015	0.044354	0.002113		8	125834232	125834253	0.3618	8.126569018.C.T	4.79	8.125738233.A.C	0.15883	8.9	0.506	5526	75	0.22688	6.95e-25	0.26	0.795	0.361777	0.052623	6.562e-10
hsa-miR-339-3p	hsa-miR-339-3p	enet	mirna	7	1062591	1062613	0.2603	7.1910768.A.C	4.89	7.1038189.G.T	0.09223	-8.1	0.1119	7695	18	0.22193	5.81e-26	0.262	0.7935	0.260256	0.050503	8.007e-10		7	1062591	1062613														0.010006	0.024097	0.3782
hsa-miR-1298-3p	hsa-miR-1298-3p	enet	mirna	23	113949721	113949741	0.0551	23.113325141.A.G	3.15	23.114268448.A.G	-0.002025	-3.65	-0.948	2698	6	-0.002148	0.812	0.2529	0.8003	0.055135	0.029034	0.03046		23	113949721	113949741														0.077269	0.046126	0.06472
hsa-miR-769-5p	hsa-miR-769-5p	enet	mirna	19	46522219	46522240	0.1287	19.46046228.A.G	3.73	19.46500228.C.T	0.027019	-5.39	-0.313	5384	27	0.03851	1.97e-05	-0.245	0.806	0.128714	0.039069	0.0009435		19	46522219	46522240														0.013048	0.03078	0.3768
hsa-miR-2110	hsa-miR-2110	enet	mirna	10	115933910	115933931	0.1268	10.115484449.C.T	-4.1	10.115933905.C.T	0.10456	-7.19	0.4493	4797	22	0.1092	6.45e-13	-0.242	0.8087	0.126774	0.041043	0.0008281		10	115933910	115933931														-0.001235	0.024911	0.4855
hsa-miR-455-3p	hsa-miR-455-3p	enet	mirna	9	116971767	116971787	0.0826	9.117208985.A.G	3.29	9.116971709.A.G	0.05468	5.36	-0.0427	5740	21	0.02193	0.00106	0.23	0.8184	0.082643	0.040667	0.03206		9	116971767	116971787														-0.009088	0.023161	0.3967
hsa-miR-34c-5p	hsa-miR-34c-5p	enet	mirna	11	111384176	111384198	0.085	11.111594077.C.T	4.44	11.111366462.G.T	0.00909	4.74	0.143	4310	22	0.008506	0.0294	-0.189	0.85	0.085008	0.032086	0.002244		11	111384176	111384198														0.046611	0.028729	0.06604
hsa-miR-412-5p	hsa-miR-412-5p	enet	mirna	14	101531802	101531824	0.1832	14.101328261.C.T	3.8	14.101531854.A.G	0.3575	-12.6	0.1333	5195	6	0.348234	6.07e-43	-0.1673	0.867	0.183203	0.048896	0.0002356		14	101531802	101531824	0.2206	14.101328261.C.T	3.8	14.101531854.A.G	0.217607	-9.58	0.1333	5200	51	0.204112	2.77e-22	-0.296	0.767	0.220586	0.054654	2.627e-05
hsa-miR-155-5p	hsa-miR-155-5p	enet	mirna	21	26946295	26946317	0.078	21.27758605.C.T	-3.83	21.26938353.C.T	0.02023	4.72	0.211	4982	20	0.04214	8.26e-06	-0.147	0.883	0.07795	0.027864	0.001149		21	26946295	26946317														0.055568	0.041959	0.1405
hsa-miR-708-5p	hsa-miR-708-5p	enet	mirna	11	79113121	79113143	0.1809	11.78704703.A.G	3.3	11.79119239.G.T	0.112484	7.2	-0.931	5083	59	0.063858	4.47e-08	0.129	0.897	0.180893	0.042456	1.053e-05		11	79113121	79113143	0.07	11.78704703.A.G	3.3	11.79092486.A.G	-0.00174	4.01	-0.785	5285	8	0.00394	0.1062	-0.933	0.351	0.070013	0.0363	0.03626
hsa-miR-429	hsa-miR-429	enet	mirna	1	1104435	1104456	0.0674	1.1273874.C.T	3.16	1.951322.C.T	0.0126	-4.66	0.54545	3933	14	0.0313	0.00011	0.1083	0.9137	0.067397	0.029401	0.01395		1	1104435	1104456														-0.022152	0.008721	0.1379
hsa-miR-1247-3p	hsa-miR-1247-3p	enet	mirna	14	102026663	102026686	0.0958	14.101328261.C.T	3.8	14.102076403.C.T	-0.001	-3.87	-0.9839	5413	50	0.007284	0.0403	-0.1043	0.917	0.095781	0.038905	0.009245		14	102026663	102026686														0.013945	0.023984	0.3225
hsa-miR-95-3p	hsa-miR-95-3p	enet	mirna	4	8007039	8007060	0.1822	4.7196363.A.C	3.94	4.8094915.C.T	0.0246	-5.19	-0.292	8388	19	0.055949	3.01e-07	-0.09	0.928	0.182204	0.052299	0.0007815		4	8007039	8007060														0.03592	0.041394	0.2561
hsa-miR-509-3-5p	hsa-miR-509-3-5p	enet	mirna	23	146341214	146341235	0.0616	23.146472520.A.G	-2.73	23.146336961.G.T	0.057788	5.42	-0.123	3835	6	0.014822	0.00602	-0.0884	0.9296	0.061647	0.028293	0.01719
hsa-miR-197-3p	hsa-miR-197-3p	enet	mirna	1	110141562	110141583	0.1026	1.110998057.C.T	-3.11	1.110144024.G.T	0.1067	-6.95	0.00962	4604	4	0.0954	2.01e-11	-0.0758	0.9396	0.102595	0.036579	0.00714		1	110141562	110141583														0.039079	0.034965	0.1803
hsa-miR-548d-5p.1	hsa-miR-548d-5p	enet	mirna	8	124360325	124360346	0.0722	8.123976786.G.T	3.49	8.123959921.A.G	-0.00212	-3.66	0.696	4849	15	-0.00225	0.91	-0.0698	0.9443	0.072183	0.035512	0.04
hsa-miR-5680	hsa-miR-5680	enet	mirna	8	103137711	103137732	0.1008	8.102370578.G.T	4.71	8.103090417.C.T	-0.00224	-3.65	-0.26	5480	32	-0.00204	0.746	-0.0665	0.9469	0.100756	0.034529	0.002817		8	103137711	103137732														-0.04957	0.01577	0.0636
hsa-miR-487a-5p	hsa-miR-487a-5p	enet	mirna	14	101518795	101518816	0.1626	14.101328261.C.T	3.8	14.100839261.G.T	-0.00217	-3.95	0.6979	5192	6	-0.001724	0.622	-0.0631	0.95	0.1626	0.045746	0.0007212
hsa-miR-22-3p	hsa-miR-22-3p	enet	mirna	17	1617208	1617229	0.0821	17.618965.C.T	10.15	17.1618135.A.G	-0.000896	-3.62	1.098	6597	80	-0.000497	0.377	-0.0491	0.9608	0.082142	0.040142	0.03566		17	1617208	1617229														-0.029859	0.028756	0.2353
hsa-miR-944	hsa-miR-944	enet	mirna	3	189547764	189547785	0.1049	3.189384586.A.G	-3.39	3.189534843.A.C	0.05577	5.92	-1.229	6242	25	0.062835	5.72e-08	-0.0378	0.97	0.10493	0.043576	0.01568		3	189547764	189547785	0.1364	3.189384586.A.G	-3.39	3.189537129.A.G	0.08468	6.35	-1.347	6233	11	0.05404	1.13e-06	-1.1	0.271	0.136401	0.047207	0.00562
hsa-miR-224-5p	hsa-miR-224-5p	enet	mirna	23	151127103	151127123	0.0949	23.152048552.A.C	3.71	23.150921208.G.T	0.019347	4.07	-0.103	3244	19	0.022991	0.000819	-0.0275	0.9781	0.094914	0.035947	0.004941		23	151127103	151127123														0.069299	0.073507	0.2218
hsa-miR-345-5p	hsa-miR-345-5p	enet	mirna	14	100774213	100774234	0.0907	14.101328261.C.T	3.8	14.101693208.C.T	0.01581	4.49	-0.1667	5217	30	0.017414	0.00318	-0.0103	0.992	0.090701	0.035679	0.008142		14	100774213	100774234														0.0071	0.031154	0.4339
hsa-miR-139-3p	hsa-miR-139-3p	enet	mirna	11	72326110	72326132	0.0439							0	0	0.002963	0.129			0.043859	0.022375	0.02672		11	72326110	72326132														0.020221	0.026963	0.2814
hsa-miR-494-3p	hsa-miR-494-3p	enet	mirna	14	101496018	101496039	0.0757							0	0	0				0.075664	0.031205	0.01309		14	101496018	101496039														-0.012163	0.030433	0.3936
hsa-miR-3065-5p	hsa-miR-3065-5p	enet	mirna	17	79099686	79099708	0.1049							0	0	0.004699	0.0801			0.104856	0.042339	0.01727		17	79099686	79099708	0.059	17.79666512.A.G	-4.27	17.78591111.A.C	0.00668	4.28	1.53	6404	15	0.000882	0.244	1.542	0.123	0.059023	0.029459	0.03622
hsa-miR-7-5p.1	hsa-miR-7-5p	enet	mirna	19	4770712	4770734	0.1285							0	0	-0.00189	0.679			0.128482	0.046521	0.005732
hsa-miR-3616-5p	hsa-miR-3616-5p	enet	mirna	20	45795627	45795648	0.0746							0	0	0.00397	0.0978			0.074649	0.038457	0.04805
hsa-let-7b-3p	hsa-let-7b-3p	enet	mirna	22	46509625	46509646	0.0541							0	0	0.011428	0.014			0.054128	0.028082	0.03646		22	46509625	46509646														0.016566	0.030538	0.3395
hsa-miR-185-3p	hsa-miR-185-3p	enet	mirna	22	20020711	20020732	0.0737							0	0	-0.000468	0.373			0.073744	0.036902	0.02932		22	20020711	20020732														-0.035078	0.017386	0.1407
hsa-miR-320d.1	hsa-miR-320d	enet	mirna	23	140008337	140008355	0.1095							0	0	-0.002155	0.817			0.109506	0.037293	0.002487		23	140008337	140008355														-0.050161	0.053819	0.2839
hsa-miR-651-5p	hsa-miR-651-5p	enet	mirna	23	8095021	8095042	0.0566							0	0	-0.002278	0.999			0.056618	0.028092	0.02001		23	8095021	8095042														0.070313	0.06003	0.1771
hsa-miR-15b-5p	hsa-miR-15b-5p	enet	mirna	3	160122395	160122416	0.0471							0	0	0.000605	0.261			0.047118	0.024903	0.02335		3	160122395	160122416	0.0838	3.160291896.A.G	-4.73	3.159830364.A.C	0.00341	4.22	-0.896	4427	25	-0.00237	0.86	1.05	0.292	0.083811	0.031968	0.003822
hsa-miR-16-2-3p	hsa-miR-16-2-3p	enet	mirna	3	160122585	160122606	0.0508							0	0	-0.002277	0.986			0.05085	0.025433	0.02895		3	160122585	160122606														0.007636	0.022395	0.3994
hsa-miR-887-3p	hsa-miR-887-3p	enet	mirna	5	15935338	15935359	0.0442							0	0	-0.000908	0.439			0.044232	0.023727	0.04154		5	15935338	15935359														0.061884	0.044288	0.106
hsa-miR-29b-1-5p	hsa-miR-29b-1-5p	enet	mirna	7	130562266	130562289	0.0687							0	0	-0.00228	0.996			0.068749	0.029844	0.02203		7	130562266	130562289														-0.022006	0.018813	0.234
hsa-miR-550a-5p	hsa-miR-550a-5p	enet	mirna	7	30329431	30329453	0.0717							0	0	0				0.071713	0.036501	0.04489		7	30329431	30329453														-0.024678	0.023795	0.2666
hsa-miR-7-5p.2	hsa-miR-7-5p	enet	mirna	9	86584727	86584749	0.0492							0	0	-0.00172	0.622			0.049178	0.027758	0.04316		9	86584727	86584749														0.001423	0.022678	0.4821
hsa-miR-101-3p	hsa-miR-101-3p	enet	mirna	1	65524125	65524145														0.020425	0.020868	0.2063		1	65524125	65524145														-0.016753	0.014365	0.2433
hsa-miR-1262	hsa-miR-1262	enet	mirna	1	68649259	68649280														0.026829	0.028766	0.2288		1	68649259	68649280														0.038618	0.028689	0.1256
hsa-miR-1278	hsa-miR-1278	enet	mirna	1	193105682	193105703														-0.019986	0.007705	0.1115
hsa-miR-135b-5p	hsa-miR-135b-5p	enet	mirna	1	205417489	205417511														-0.043205	8e-05	0.005169		1	205417489	205417511														-0.005241	0.01941	0.4263
hsa-miR-181a-3p	hsa-miR-181a-3p	enet	mirna	1	198828198	198828219														0.042218	0.046365	0.2417		1	198828198	198828219														0.016916	0.020549	0.2583
hsa-miR-181a-5p	hsa-miR-181a-5p	enet	mirna	1	198828237	198828259														0.023117	0.022122	0.1907		1	198828237	198828259														0.031663	0.025007	0.1402
hsa-miR-181b-5p	hsa-miR-181b-5p	enet	mirna	1	198828054	198828076														-0.032985	0.004134	0.07155		1	198828054	198828076														-0.01741	0.015015	0.2601
hsa-miR-190b	hsa-miR-190b	enet	mirna	1	154166189	154166209														0.017235	0.02283	0.2647
hsa-miR-194-5p	hsa-miR-194-5p	enet	mirna	1	220291548	220291569														0.01461	0.020992	0.2922		1	220291548	220291569														-0.02888	0.015114	0.1952
hsa-miR-199a-3p	hsa-miR-199a-3p	enet	mirna	1	172113694	172113715														0.0011	0.018292	0.4828		1	172113694	172113715														-0.012628	0.015576	0.3095
hsa-miR-199a-5p	hsa-miR-199a-5p	enet	mirna	1	172113732	172113754														0.034266	0.024078	0.1012		1	172113732	172113754														0.019556	0.023768	0.2499
hsa-miR-200a-3p	hsa-miR-200a-3p	enet	mirna	1	1103296	1103317														0.026202	0.022558	0.1599		1	1103296	1103317														-0.022137	0.006364	0.0684
hsa-miR-200a-5p	hsa-miR-200a-5p	enet	mirna	1	1103258	1103279														0.030031	0.024274	0.1463		1	1103258	1103279														-0.013133	0.01055	0.2348
hsa-miR-200b-3p	hsa-miR-200b-3p	enet	mirna	1	1102540	1102561														0.008751	0.021088	0.3747		1	1102540	1102561														-0.016204	0.018334	0.3033
hsa-miR-200b-5p	hsa-miR-200b-5p	enet	mirna	1	1102504	1102525														-0.029319	0.016272	0.1429		1	1102504	1102525														0.016655	0.033611	0.3537
hsa-miR-205-5p	hsa-miR-205-5p	enet	mirna	1	209605511	209605532														-0.022013	0.011065	0.1627		1	209605511	209605532														0.003019	0.023211	0.4619
hsa-miR-214-5p	hsa-miR-214-5p	enet	mirna	1	172107997	172108018														-0.002177	0.020465	0.4704		1	172107997	172108018														-0.006422	0.02435	0.4292
hsa-miR-215-5p	hsa-miR-215-5p	enet	mirna	1	220291258	220291278														-0.038136	0.003785	0.02334		1	220291258	220291278														-0.016288	0.012011	0.2203
hsa-miR-29b-2-5p	hsa-miR-29b-2-5p	enet	mirna	1	207975837	207975858														-0.027852	0.014947	0.1462		1	207975837	207975858														0.042855	0.031433	0.1347
hsa-miR-29c-3p	hsa-miR-29c-3p	enet	mirna	1	207975210	207975231														-0.02051	0.017697	0.2606		1	207975210	207975231														0.061529	0.036374	0.07445
hsa-miR-30c-1-3p	hsa-miR-30c-1-3p	enet	mirna	1	41223011	41223032														0.010167	0.021734	0.3601		1	41223011	41223032														0.004861	0.018987	0.4251
hsa-miR-30c-5p	hsa-miR-30c-5p	enet	mirna	1	41222972	41222994														-0.013599	0.017335	0.309		1	41222972	41222994														0.002999	0.027467	0.4685
hsa-miR-30e-3p	hsa-miR-30e-3p	enet	mirna	1	41220085	41220106														0.045245	0.026506	0.06977		1	41220085	41220106														0.047042	0.035729	0.1361
hsa-miR-30e-5p	hsa-miR-30e-5p	enet	mirna	1	41220043	41220064														-0.010208	0.021869	0.3786		1	41220043	41220064														-0.03837	0.012321	0.1015
hsa-miR-320b	hsa-miR-320b	enet	mirna	1	117214409	117214430														0.0328	0.023909	0.1273		1	117214409	117214430														-0.041748	0.014855	0.07557
hsa-miR-34a-5p	hsa-miR-34a-5p	enet	mirna	1	9211794	9211815														-0.000954	0.031014	0.4913		1	9211794	9211815														-0.034958	0.009111	0.2597
hsa-miR-3605-3p	hsa-miR-3605-3p	enet	mirna	1	33798006	33798028														0.023635	0.023737	0.2077		1	33798006	33798028														-0.036691	0.003976	0.1175
hsa-miR-3605-5p	hsa-miR-3605-5p	enet	mirna	1	33798050	33798072														0.034665	0.025046	0.1152
hsa-miR-378f	hsa-miR-378f	enet	mirna	1	24255611	24255630														-0.030388	0.013895	0.1242		1	24255611	24255630														-0.02399	0.019482	0.2372
hsa-miR-378g	hsa-miR-378g	enet	mirna	1	95211436	95211455														0.01283	0.020982	0.3173		1	95211436	95211455														-0.001931	0.024805	0.4779
hsa-miR-4677-3p	hsa-miR-4677-3p	enet	mirna	1	243509527	243509548														0.001505	0.017315	0.4747		1	243509527	243509548														0.037908	0.02585	0.1051
hsa-miR-6500-3p	hsa-miR-6500-3p	enet	mirna	1	51525744	51525764														-0.01378	0.004675	0.1704
hsa-miR-664a-3p	hsa-miR-664a-3p	enet	mirna	1	220373891	220373913														0.039895	0.022664	0.05976		1	220373891	220373913														0.004475	0.027339	0.4526
hsa-miR-664a-5p	hsa-miR-664a-5p	enet	mirna	1	220373928	220373951														0.021415	0.022642	0.2176		1	220373928	220373951														0.056304	0.032092	0.06308
hsa-miR-760	hsa-miR-760	enet	mirna	1	94312436	94312455														0.017115	0.018557	0.2272
hsa-miR-9-3p	hsa-miR-9-3p	enet	mirna	1	156390146	156390167														0.027553	0.024333	0.1689		1	156390146	156390167														0.016877	0.022743	0.2794
hsa-miR-9-5p	hsa-miR-9-5p	enet	mirna	1	156390184	156390206														0.01618	0.021339	0.2713		1	156390184	156390206														0.039433	0.029462	0.1276
hsa-miR-92b-5p	hsa-miR-92b-5p	enet	mirna	1	155164987	155165008														-0.011649	0.008991	0.2636
hsa-miR-942-5p	hsa-miR-942-5p	enet	mirna	1	117637277	117637298														-0.003373	0.016001	0.4417		1	117637277	117637298														0.025536	0.031755	0.264
hsa-miR-107	hsa-miR-107	enet	mirna	10	91352513	91352535														0.060193	0.034106	0.05553		10	91352513	91352535														0.000535	0.02593	0.4941
hsa-miR-1254.1	hsa-miR-1254	enet	mirna	10	70519092	70519115														0.023763	0.020007	0.1541
hsa-miR-1254	hsa-miR-1254	enet	mirna	10	23682337	23682360														0.007936	0.018003	0.3599
hsa-miR-1296-5p	hsa-miR-1296-5p	enet	mirna	10	65132772	65132793														-0.0015	0.029132	0.4855		10	65132772	65132793														0.014036	0.019435	0.2829
hsa-miR-146b-3p	hsa-miR-146b-3p	enet	mirna	10	104196313	104196334														0.005613	0.012397	0.3587		10	104196313	104196334														0.008398	0.023665	0.3963
hsa-miR-202-5p	hsa-miR-202-5p	enet	mirna	10	135061076	135061097														-0.004517	0.025092	0.4505		10	135061076	135061097	0.117	10.134729817.A.G	3.67	10.134172750.A.G	-0.00241	3.63	-0.709	4822	76	0.00508	0.0794	-0.609	0.5427	0.117389	0.038558	0.002397
hsa-miR-3158-3p.1	hsa-miR-3158-3p	enet	mirna	10	103361184	103361205														0.022343	0.028346	0.269
hsa-miR-3158-3p	hsa-miR-3158-3p	enet	mirna	10	103361184	103361205														0.022343	0.028346	0.269
hsa-miR-378c	hsa-miR-378c	enet	mirna	10	132760897	132760921														0.055076	0.033964	0.09443		10	132760897	132760921														0.079903	0.04145	0.05604
hsa-miR-4683	hsa-miR-4683	enet	mirna	10	35930109	35930131														-0.027188	0.001082	0.09267
hsa-miR-5100	hsa-miR-5100	enet	mirna	10	43493078	43493099														-0.016904	0.003081	0.0777
hsa-miR-511-5p	hsa-miR-511-5p	enet	mirna	10	17887122	17887142														0.00038	0.022189	0.4951		10	17887122	17887142														0.007203	0.029249	0.4285
hsa-miR-548e-3p	hsa-miR-548e-3p	enet	mirna	10	112748736	112748757														0.014206	0.030706	0.3623
hsa-miR-548q	hsa-miR-548q	enet	mirna	10	12767324	12767345														-0.007948	0.030674	0.4286
hsa-let-7a-2-3p	hsa-let-7a-2-3p	enet	mirna	11	122017231	122017252														-0.016467	0.020334	0.2998		11	122017231	122017252														-0.021966	0.021166	0.2602
hsa-let-7a-5p	hsa-let-7a-5p	enet	mirna	11	122017276	122017297														-0.008999	0.018625	0.373		11	122017276	122017297														-0.011948	0.030387	0.3962
hsa-miR-125b-1-3p	hsa-miR-125b-1-3p	enet	mirna	11	121970477	121970498														0.035336	0.036784	0.2297		11	121970477	121970498														0.004287	0.025061	0.4507
hsa-miR-125b-5p	hsa-miR-125b-5p	enet	mirna	11	121970517	121970538														0.032545	0.035738	0.2329		11	121970517	121970538														-0.000352	0.023479	0.4958
hsa-miR-1260b	hsa-miR-1260b	enet	mirna	11	96074611	96074629														-0.006213	0.017304	0.4055		11	96074611	96074629														0.084809	0.049498	0.0704
hsa-miR-129-5p	hsa-miR-129-5p	enet	mirna	11	43602958	43602978														0.005671	0.026309	0.4372		11	43602958	43602978														0.00596	0.021296	0.4182
hsa-miR-130a-3p	hsa-miR-130a-3p	enet	mirna	11	57408725	57408746														0.026026	0.030836	0.2141		11	57408725	57408746														0.001294	0.012531	0.4702
hsa-miR-192-5p	hsa-miR-192-5p	enet	mirna	11	64658675	64658695														-0.005221	0.024044	0.4408		11	64658675	64658695														0.000507	0.018483	0.4922
hsa-miR-194-5p.1	hsa-miR-194-5p	enet	mirna	11	64658876	64658897														-0.020027	0.015183	0.2266		11	64658876	64658897														-0.001683	0.020116	0.4767
hsa-miR-210-3p	hsa-miR-210-3p	enet	mirna	11	568112	568133														0.017233	0.023485	0.2816		11	568112	568133														0.039194	0.031527	0.1585
hsa-miR-210-5p	hsa-miR-210-5p	enet	mirna	11	568150	568171														0.017583	0.023704	0.2839
hsa-miR-326	hsa-miR-326	enet	mirna	11	75046152	75046171														-0.008754	0.014505	0.3503		11	75046152	75046171														-0.010354	0.018987	0.3619
hsa-miR-34b-3p	hsa-miR-34b-3p	enet	mirna	11	111383712	111383733														0.015736	0.014569	0.1817
hsa-miR-34c-3p	hsa-miR-34c-3p	enet	mirna	11	111384209	111384230														-0.006756	0.013789	0.3733		11	111384209	111384230														0.026233	0.025597	0.2024
hsa-miR-3656	hsa-miR-3656	enet	mirna	11	118889702	118889718														-0.017263	0.011531	0.1921		11	118889702	118889718														-0.010094	0.016581	0.3455
hsa-miR-4485-3p	hsa-miR-4485-3p	enet	mirna	11	10529824	10529843														-0.008789	0.015146	0.3541
hsa-miR-4492	hsa-miR-4492	enet	mirna	11	118781474	118781490														-0.03176	0.007271	0.03424
hsa-miR-483-3p	hsa-miR-483-3p	enet	mirna	11	2155372	2155392														-0.00272	0.025522	0.4697
hsa-miR-6503-3p	hsa-miR-6503-3p	enet	mirna	11	59976557	59976577														-0.004012	0.020871	0.4472
hsa-miR-6503-5p	hsa-miR-6503-5p	enet	mirna	11	59976591	59976613														0.005149	0.019711	0.4233
hsa-miR-6716-3p	hsa-miR-6716-3p	enet	mirna	11	118514766	118514787														-0.009692	0.017625	0.3594		11	118514766	118514787														-0.031739	0.011971	0.1217
hsa-miR-675-3p	hsa-miR-675-3p	enet	mirna	11	2017998	2018017														0.030246	0.036296	0.2594		11	2017998	2018017														0.00355	0.029178	0.4647
hsa-miR-7641	hsa-miR-7641	enet	mirna	11	104123325	104123343														-0.021627	0.007699	0.1405		11	104123325	104123343														-0.013245	0.010195	0.226
hsa-let-7i-3p	hsa-let-7i-3p	enet	mirna	12	62997527	62997548														0.032353	0.021786	0.09622		12	62997527	62997548														0.034025	0.027267	0.1449
hsa-miR-1291	hsa-miR-1291	enet	mirna	12	49048277	49048300														-0.030387	0.000103	0.005171
hsa-miR-135a-5p	hsa-miR-135a-5p	enet	mirna	12	97957612	97957634														-0.048074	1e-06	0.002571		12	97957612	97957634														0.058685	0.03699	0.0914
hsa-miR-141-3p	hsa-miR-141-3p	enet	mirna	12	7073318	7073339														0.000717	0.021261	0.4904		12	7073318	7073339														0.021668	0.031274	0.3017
hsa-miR-141-5p	hsa-miR-141-5p	enet	mirna	12	7073276	7073297														0.046793	0.033112	0.1172		12	7073276	7073297														0.004954	0.024515	0.4418
hsa-miR-148b-3p	hsa-miR-148b-3p	enet	mirna	12	54731062	54731083														0.029471	0.033159	0.2381		12	54731062	54731083														0.003063	0.016595	0.4456
hsa-miR-148b-5p	hsa-miR-148b-5p	enet	mirna	12	54731024	54731045														-0.021196	0.006161	0.1671		12	54731024	54731045														-0.022559	0.007122	0.1423
hsa-miR-1827	hsa-miR-1827	enet	mirna	12	100583710	100583727														0.021341	0.019518	0.187
hsa-miR-196a-5p	hsa-miR-196a-5p	enet	mirna	12	54385546	54385567														0.049159	0.034248	0.1115		12	54385546	54385567														0.011476	0.035691	0.4042
hsa-miR-200c-3p	hsa-miR-200c-3p	enet	mirna	12	7072905	7072927														-0.010758	0.020631	0.3655		12	7072905	7072927														-0.052643	0.018303	0.1615
hsa-miR-200c-5p	hsa-miR-200c-5p	enet	mirna	12	7072866	7072887														0.022151	0.026274	0.2484		12	7072866	7072887														0.026674	0.034812	0.2813
hsa-miR-26a-2-3p	hsa-miR-26a-2-3p	enet	mirna	12	58218403	58218424														0.00968	0.021	0.3635		12	58218403	58218424														-0.029312	0.002486	0.0894
hsa-miR-26a-5p	hsa-miR-26a-5p	enet	mirna	12	58218441	58218462														0.006669	0.018563	0.3931		12	58218441	58218462														-0.016397	0.008966	0.1901
hsa-miR-615-3p	hsa-miR-615-3p	enet	mirna	12	54427794	54427815														0.029917	0.026714	0.1586		12	54427794	54427815														-0.01493	0.026729	0.3611
hsa-miR-619-5p	hsa-miR-619-5p	enet	mirna	12	109230738	109230759														0.045159	0.031222	0.1049
hsa-miR-6761-5p	hsa-miR-6761-5p	enet	mirna	12	112237643	112237663														-0.009588	0.000676	0.07475
hsa-miR-15a-5p	hsa-miR-15a-5p	enet	mirna	13	50623303	50623324														0.018793	0.024025	0.2643		13	50623303	50623324														-0.019497	0.012461	0.1894
hsa-miR-17-3p	hsa-miR-17-3p	enet	mirna	13	92002909	92002930														-0.010585	0.017814	0.3504		13	92002909	92002930														-0.052477	0.000999	0.01247
hsa-miR-17-5p	hsa-miR-17-5p	enet	mirna	13	92002872	92002894														0.035155	0.024403	0.1049		13	92002872	92002894														0.023434	0.02778	0.2531
hsa-miR-18a-3p	hsa-miR-18a-3p	enet	mirna	13	92003051	92003073														-0.01339	0.012372	0.2517
hsa-miR-18a-5p	hsa-miR-18a-5p	enet	mirna	13	92003010	92003032														0.010058	0.025608	0.3834		13	92003010	92003032	0.107	13.92025893.G.T	3.18	13.92564536.A.G	0.0022	-5.07	-0.191	5141	26	-0.00244	0.956	-0.66	0.509	0.107067	0.050981	0.03241
hsa-miR-19a-3p	hsa-miR-19a-3p	enet	mirna	13	92003193	92003215														-0.041619	0.006001	0.02625		13	92003193	92003215														0.017818	0.023487	0.2728
hsa-miR-20a-5p	hsa-miR-20a-5p	enet	mirna	13	92003326	92003348														0.020276	0.018959	0.1898		13	92003326	92003348														0.047248	0.034087	0.123
hsa-miR-320d	hsa-miR-320d	enet	mirna	13	41301964	41301982														0.011516	0.018178	0.3113		13	41301964	41301982														-0.04626	0.001913	0.009192
hsa-miR-3613-5p	hsa-miR-3613-5p	enet	mirna	13	50570601	50570622														0.025863	0.027765	0.2236		13	50570601	50570622														0.018761	0.023382	0.2595
hsa-miR-92a-1-5p	hsa-miR-92a-1-5p	enet	mirna	13	92003578	92003600														0.022483	0.021928	0.2017		13	92003578	92003600														-0.004652	0.023859	0.4456
hsa-miR-92a-3p	hsa-miR-92a-3p	enet	mirna	13	92003615	92003636														-0.007405	0.017571	0.3896		13	92003615	92003636														-0.050675	0.002992	0.01461
hsa-miR-1185-1-3p	hsa-miR-1185-1-3p	enet	mirna	14	101509366	101509387														-0.044009	0.002254	0.2032
hsa-miR-1247-5p	hsa-miR-1247-5p	enet	mirna	14	102026699	102026720														0.043939	0.037423	0.1787		14	102026699	102026720														0.019362	0.028325	0.2897
hsa-miR-1260a	hsa-miR-1260a	enet	mirna	14	77732574	77732591														-0.040437	0.010877	0.1008		14	77732574	77732591														0.003317	0.027168	0.4644
hsa-miR-127-5p	hsa-miR-127-5p	enet	mirna	14	101349338	101349359														0.031981	0.033047	0.2334		14	101349338	101349359														-0.037054	0.008463	0.04234
hsa-miR-134-5p	hsa-miR-134-5p	enet	mirna	14	101521031	101521052														0.001245	0.021646	0.4836
hsa-miR-136-3p	hsa-miR-136-3p	enet	mirna	14	101351087	101351108														-0.012662	0.02164	0.3472		14	101351087	101351108														-0.054286	0.000169	0.01107
hsa-miR-136-5p	hsa-miR-136-5p	enet	mirna	14	101351053	101351075														0.002305	0.02629	0.4746		14	101351053	101351075														-0.016416	0.015259	0.2538
hsa-miR-151b	hsa-miR-151b	enet	mirna	14	100575775	100575792														0.008548	0.021972	0.3855		14	100575775	100575792														0.05383	0.036764	0.1157
hsa-miR-154-5p	hsa-miR-154-5p	enet	mirna	14	101526106	101526127														-0.035901	0.013516	0.125		14	101526106	101526127														0.008472	0.022132	0.3856
hsa-miR-203a-3p	hsa-miR-203a-3p	enet	mirna	14	104583806	104583827														-0.003898	0.014102	0.4257
hsa-miR-299-3p	hsa-miR-299-3p	enet	mirna	14	101490169	101490190														-0.008012	0.021962	0.4011
hsa-miR-299-5p	hsa-miR-299-5p	enet	mirna	14	101490137	101490158														-0.035197	0.008357	0.08121		14	101490137	101490158														-0.001054	0.025211	0.4881
hsa-miR-3173-5p	hsa-miR-3173-5p	enet	mirna	14	95604298	95604319														-0.052287	0.011567	0.03644
hsa-miR-323a-3p	hsa-miR-323a-3p	enet	mirna	14	101492119	101492139														-0.004698	0.025869	0.4497		14	101492119	101492139														-0.023544	0.039058	0.3256
hsa-miR-329-3p.1	hsa-miR-329-3p	enet	mirna	14	101493171	101493192														0.02739	0.041158	0.3127		14	101493488	101493509														-0.016612	0.020225	0.3097
hsa-miR-329-3p	hsa-miR-329-3p	enet	mirna	14	101493171	101493192														0.02739	0.041158	0.3127		14	101493171	101493192														-0.016612	0.020225	0.3097
hsa-miR-337-3p	hsa-miR-337-3p	enet	mirna	14	101340890	101340911														0.049588	0.038064	0.1403		14	101340890	101340911														0.012369	0.027875	0.3707
hsa-miR-337-5p	hsa-miR-337-5p	enet	mirna	14	101340852	101340872														-0.022496	0.015334	0.2141
hsa-miR-342-5p	hsa-miR-342-5p	enet	mirna	14	100576010	100576030														-0.057664	0.0129	0.08581		14	100576010	100576030														-0.024554	0.022349	0.2489
hsa-miR-369-3p	hsa-miR-369-3p	enet	mirna	14	101531978	101531998														-0.017835	0.016783	0.2727		14	101531978	101531998														-0.019568	0.017159	0.2615
hsa-miR-369-5p	hsa-miR-369-5p	enet	mirna	14	101531943	101531964														-0.025747	0.026173	0.2607		14	101531943	101531964														0.02882	0.029714	0.2117
hsa-miR-376c-3p	hsa-miR-376c-3p	enet	mirna	14	101506069	101506089														0.022677	0.032103	0.2916		14	101506069	101506089														-0.004602	0.041907	0.4692
hsa-miR-377-5p	hsa-miR-377-5p	enet	mirna	14	101528393	101528414														0.047173	0.034595	0.1244		14	101528393	101528414														-0.014953	0.019708	0.3203
hsa-miR-379-3p	hsa-miR-379-3p	enet	mirna	14	101488446	101488467														0.045769	0.039594	0.1709
hsa-miR-379-5p	hsa-miR-379-5p	enet	mirna	14	101488408	101488428														0.02457	0.032079	0.2592		14	101488408	101488428														-0.050846	0.000998	0.0502
hsa-miR-381-3p	hsa-miR-381-3p	enet	mirna	14	101512305	101512326														0.005572	0.022834	0.4284		14	101512305	101512326														-0.007806	0.019677	0.396
hsa-miR-382-3p	hsa-miR-382-3p	enet	mirna	14	101520689	101520709														0.04233	0.028014	0.1022		14	101520689	101520709														0.037085	0.042746	0.2546
hsa-miR-382-5p	hsa-miR-382-5p	enet	mirna	14	101520653	101520674														-0.008826	0.021305	0.39		14	101520653	101520674														-0.007904	0.022213	0.4051
hsa-miR-409-3p	hsa-miR-409-3p	enet	mirna	14	101531683	101531704														0.021742	0.026082	0.2532		14	101531683	101531704														-0.045955	0.004412	0.02348
hsa-miR-409-5p	hsa-miR-409-5p	enet	mirna	14	101531651	101531673														-0.045654	3.2e-05	0.01233		14	101531651	101531673														-0.007447	0.028653	0.4302
hsa-miR-410-3p	hsa-miR-410-3p	enet	mirna	14	101532298	101532318														-0.022592	0.014058	0.1947		14	101532298	101532318														-0.013183	0.018338	0.3222
hsa-miR-411-3p	hsa-miR-411-3p	enet	mirna	14	101489712	101489733														0.01842	0.03129	0.3221		14	101489712	101489733														-0.018318	0.01878	0.2798
hsa-miR-411-5p	hsa-miR-411-5p	enet	mirna	14	101489677	101489697														0.019036	0.034306	0.3353		14	101489677	101489697														-0.017683	0.029323	0.3552
hsa-miR-432-5p	hsa-miR-432-5p	enet	mirna	14	101350833	101350855														-0.019911	0.014853	0.2255		14	101350833	101350855	0.0716							0	0	-0.001196	0.475			0.071591	0.033663	0.02321
hsa-miR-433-3p	hsa-miR-433-3p	enet	mirna	14	101348286	101348307														-0.017023	0.02717	0.3483		14	101348286	101348307														-0.018559	0.020758	0.2944
hsa-miR-485-3p	hsa-miR-485-3p	enet	mirna	14	101521801	101521822														0.032602	0.029663	0.1798		14	101521801	101521822														-0.042748	0.011079	0.1338
hsa-miR-485-5p	hsa-miR-485-5p	enet	mirna	14	101521764	101521785														0.016719	0.02901	0.3312
hsa-miR-487a-3p	hsa-miR-487a-3p	enet	mirna	14	101518831	101518852														0.067091	0.038517	0.07956
hsa-miR-487b-3p	hsa-miR-487b-3p	enet	mirna	14	101512842	101512863														0.014227	0.031441	0.3695		14	101512842	101512863														-0.031467	0.024911	0.2074
hsa-miR-493-5p	hsa-miR-493-5p	enet	mirna	14	101335412	101335433														0.036645	0.025445	0.09262		14	101335412	101335433														-0.016138	0.018833	0.2972
hsa-miR-495-3p	hsa-miR-495-3p	enet	mirna	14	101500141	101500162														-0.029823	0.012966	0.1551		14	101500141	101500162														0.028211	0.029404	0.2237
hsa-miR-539-5p	hsa-miR-539-5p	enet	mirna	14	101513666	101513687														-0.012605	0.023233	0.3665		14	101513666	101513687														-0.030527	0.017139	0.1701
hsa-miR-543	hsa-miR-543	enet	mirna	14	101498370	101498391														0.045825	0.026634	0.07315
hsa-miR-625-3p	hsa-miR-625-3p	enet	mirna	14	65937871	65937892														0.00868	0.017206	0.3496		14	65937871	65937892														0.036725	0.028891	0.1378
hsa-miR-625-5p	hsa-miR-625-5p	enet	mirna	14	65937834	65937854														-0.030217	0.00471	0.02036		14	65937834	65937854														0.014386	0.019949	0.2841
hsa-miR-654-3p	hsa-miR-654-3p	enet	mirna	14	101506606	101506627														0.031604	0.032095	0.2239		14	101506606	101506627														0.024459	0.030467	0.2618
hsa-miR-654-5p	hsa-miR-654-5p	enet	mirna	14	101506571	101506592														0.048645	0.035823	0.1217		14	101506571	101506592														0.009789	0.03159	0.4092
hsa-miR-655-3p	hsa-miR-655-3p	enet	mirna	14	101515947	101515968														-0.012914	0.013986	0.2856		14	101515947	101515968														0.061083	0.035106	0.05393
hsa-miR-656-3p	hsa-miR-656-3p	enet	mirna	14	101533103	101533123														0.077526	0.061041	0.1679
hsa-miR-758-3p	hsa-miR-758-3p	enet	mirna	14	101492408	101492429														-0.045641	0.000262	0.03844		14	101492408	101492429														0.019039	0.035914	0.3434
hsa-miR-7641.1	hsa-miR-7641	enet	mirna	14	76070554	76070572														-0.028941	0.008225	0.09641		14	76070554	76070572														-0.007578	0.030224	0.4315
hsa-miR-889-3p	hsa-miR-889-3p	enet	mirna	14	101514286	101514306														0.007537	0.023849	0.4079		14	101514286	101514306														0.031972	0.033851	0.2197
hsa-miR-422a	hsa-miR-422a	enet	mirna	15	64163188	64163209														0.00953	0.016789	0.3243
hsa-miR-4510	hsa-miR-4510	enet	mirna	15	36219064	36219085														-0.003649	0.020913	0.4509		15	36219064	36219085														-0.050222	0.01615	0.06464
hsa-miR-5701.1	hsa-miR-5701	enet	mirna	15	21145590	21145608														-0.000117	0.004205	0.4919		15	22156775	22156793														-0.01612	0.021756	0.3087
hsa-miR-5701.2	hsa-miR-5701	enet	mirna	15	22156775	22156793														-0.0012	0.012774	0.4729
hsa-miR-5701	hsa-miR-5701	enet	mirna	15	21145590	21145608														-0.000117	0.004205	0.4919		15	21145590	21145608	0.0221	15.20191741.A.G	1.76	15.20191741.A.G	0.00112	-3.2	1.76	72	13	-0.000181	0.337	-1.837	0.0662	0.022087	0.016495	0.018
hsa-miR-629-3p	hsa-miR-629-3p	enet	mirna	15	70371726	70371747														0.042607	0.029534	0.1139		15	70371726	70371747														-0.035968	0.011806	0.08618
hsa-miR-629-5p	hsa-miR-629-5p	enet	mirna	15	70371766	70371786														0.027489	0.022148	0.1505		15	70371766	70371786	0.44	15.70668824.A.C	4.62	15.70350607.C.T	0.29377	-13	1.15	4674	8	0.356557	2.76e-41	-1.268	0.2048	0.440018	0.05462	7.791e-11
hsa-miR-7-5p	hsa-miR-7-5p	enet	mirna	15	89155087	89155109														0.021338	0.027064	0.2699		15	89155087	89155109														0.000645	0.023381	0.4922
hsa-miR-7706	hsa-miR-7706	enet	mirna	15	85923870	85923893														0.00909	0.018456	0.3526		15	85923870	85923893														0.034278	0.024398	0.1089
hsa-miR-9-3p.1	hsa-miR-9-3p	enet	mirna	15	89911302	89911323														-0.027146	0.013615	0.1485		15	89911302	89911323														0.046813	0.034192	0.1282
hsa-miR-9-5p.1	hsa-miR-9-5p	enet	mirna	15	89911263	89911285														0.009522	0.022805	0.3782		15	89911263	89911285														0.005523	0.02779	0.4424
hsa-miR-1273h-3p	hsa-miR-1273h-3p	enet	mirna	16	24214507	24214528														0.002639	0.030065	0.4747
hsa-miR-138-5p	hsa-miR-138-5p	enet	mirna	16	56892439	56892461														-0.027655	0.0153	0.1627
hsa-miR-140-3p	hsa-miR-140-3p	enet	mirna	16	69967045	69967065														0.019422	0.014114	0.09978		16	69967045	69967065														0.005093	0.013679	0.3884
hsa-miR-140-5p	hsa-miR-140-5p	enet	mirna	16	69967006	69967027														-0.009271	0.007232	0.2365		16	69967006	69967027														0.004476	0.014157	0.4065
hsa-miR-193b-3p	hsa-miR-193b-3p	enet	mirna	16	14397874	14397895														0.026692	0.029404	0.2235		16	14397874	14397895														0.002301	0.022871	0.4711
hsa-miR-193b-5p	hsa-miR-193b-5p	enet	mirna	16	14397837	14397858														-0.047734	0.000367	0.001712		16	14397837	14397858														-0.013342	0.011237	0.2438
hsa-miR-3177-3p	hsa-miR-3177-3p	enet	mirna	16	1785039	1785059														-0.000351	0.070667	0.4985
hsa-miR-328-3p	hsa-miR-328-3p	enet	mirna	16	67236230	67236251														-0.018086	0.000433	0.1239		16	67236230	67236251	0.0573	16.67181999.A.G	-4.11	16.66501496.A.G	0.02395	-4.19	-0.157	3081	4	-0.0024	0.89787	0.0831	0.934	0.057305	0.028618	0.02234
hsa-miR-365a-3p	hsa-miR-365a-3p	enet	mirna	16	14403197	14403218														-0.002916	0.014894	0.4465		16	14403197	14403218														0.040605	0.029764	0.1041
hsa-miR-365a-5p	hsa-miR-365a-5p	enet	mirna	16	14403157	14403179														-0.012933	0.019801	0.3327
hsa-miR-484	hsa-miR-484	enet	mirna	16	15737158	15737179														0.010722	0.021343	0.3525		16	15737158	15737179														-0.008125	0.029587	0.4248
hsa-miR-6511a-3p.1	hsa-miR-6511a-3p	enet	mirna	16	16418488	16418509														0.054699	0.034596	0.09972		16	16418488	16418509														0.022365	0.021972	0.2085
hsa-miR-6511a-3p.2	hsa-miR-6511a-3p	enet	mirna	16	16418488	16418509														0.054699	0.034596	0.09972		16	16462776	16462797														0.021814	0.022277	0.2192
hsa-miR-6511a-3p.3	hsa-miR-6511a-3p	enet	mirna	16	18437872	18437893														0.005626	0.019898	0.418		16	18437872	18437893														-0.013822	0.020439	0.328
hsa-miR-6511a-3p	hsa-miR-6511a-3p	enet	mirna	16	15019837	15019858														0.032009	0.025248	0.1291		16	15019837	15019858														0.027284	0.025199	0.1748
hsa-miR-6511b-3p.1	hsa-miR-6511b-3p	enet	mirna	16	15227933	15227955														-0.017212	0.012223	0.2166		16	15227933	15227955														0.021933	0.023945	0.2277
hsa-miR-6511b-3p	hsa-miR-6511b-3p	enet	mirna	16	2156680	2156702														0.00643	0.023988	0.421		16	2156680	2156702														0.006243	0.025918	0.4295
hsa-miR-10a-3p	hsa-miR-10a-3p	enet	mirna	17	46657226	46657247														0.016782	0.018744	0.2293
hsa-miR-10a-5p	hsa-miR-10a-5p	enet	mirna	17	46657266	46657288														0.012636	0.013992	0.2283		17	46657266	46657288														0.015779	0.020547	0.2637
hsa-miR-1180-3p	hsa-miR-1180-3p	enet	mirna	17	19247826	19247847														-0.013644	0.008041	0.1964		17	19247826	19247847														-0.013592	0.009562	0.2315
hsa-miR-1250-5p	hsa-miR-1250-5p	enet	mirna	17	79107065	79107085														-0.014411	0.022121	0.3353
hsa-miR-142-3p	hsa-miR-142-3p	enet	mirna	17	56408606	56408628														0.025573	0.016595	0.06127		17	56408606	56408628														-0.014317	0.015326	0.3308
hsa-miR-142-5p	hsa-miR-142-5p	enet	mirna	17	56408644	56408664														-0.003769	0.016103	0.4392
hsa-miR-144-3p	hsa-miR-144-3p	enet	mirna	17	27188566	27188585														0.032745	0.030201	0.1844		17	27188566	27188585														0.055709	0.036459	0.07241
hsa-miR-144-5p	hsa-miR-144-5p	enet	mirna	17	27188601	27188622														-0.018644	0.005955	0.1045		17	27188601	27188622														-0.00523	0.026406	0.444
hsa-miR-152-5p	hsa-miR-152-5p	enet	mirna	17	46114576	46114598														-0.026514	0.002292	0.05061
hsa-miR-193a-3p	hsa-miR-193a-3p	enet	mirna	17	29887069	29887090														0.006285	0.012494	0.338		17	29887069	29887090														0.022652	0.022994	0.1951
hsa-miR-195-3p	hsa-miR-195-3p	enet	mirna	17	6920947	6920968														0.034452	0.027264	0.1544		17	6920947	6920968														-0.013746	0.024301	0.3519
hsa-miR-195-5p	hsa-miR-195-5p	enet	mirna	17	6920986	6921006														-0.01675	0.023783	0.325		17	6920986	6921006														-0.04503	0.018628	0.09925
hsa-miR-196a-5p.1	hsa-miR-196a-5p	enet	mirna	17	46709894	46709915														-0.032976	0.000967	0.08194		17	46709894	46709915														-0.019828	0.012504	0.1858
hsa-miR-212-3p	hsa-miR-212-3p	enet	mirna	17	1953584	1953604														-0.00507	0.027304	0.4481		17	1953584	1953604														0.060938	0.036318	0.0568
hsa-miR-22-5p	hsa-miR-22-5p	enet	mirna	17	1617246	1617267														-0.004575	0.028366	0.4556		17	1617246	1617267														-0.003008	0.034893	0.476
hsa-miR-301a-5p	hsa-miR-301a-5p	enet	mirna	17	57228548	57228569														-0.003071	0.01048	0.4224		17	57228548	57228569														0.032458	0.026715	0.1016
hsa-miR-3064-5p	hsa-miR-3064-5p	enet	mirna	17	62496935	62496955														-0.006083	0.016279	0.4009
hsa-miR-3065-3p	hsa-miR-3065-3p	enet	mirna	17	79099726	79099748														-0.002261	0.023261	0.4718		17	79099726	79099748														0.045291	0.030751	0.1118
hsa-miR-324-3p	hsa-miR-324-3p	enet	mirna	17	7126627	7126646														-0.02674	0.016541	0.1743		17	7126627	7126646														-0.03761	0.033398	0.2502
hsa-miR-324-5p	hsa-miR-324-5p	enet	mirna	17	7126661	7126683														-0.03294	0.015441	0.1191		17	7126661	7126683														0.0292	0.035996	0.2652
hsa-miR-338-3p	hsa-miR-338-3p	enet	mirna	17	79099687	79099708														-0.029512	0.012863	0.11		17	79099687	79099708														-0.019963	0.016656	0.2333
hsa-miR-338-5p	hsa-miR-338-5p	enet	mirna	17	79099723	79099744														0.007196	0.025953	0.419		17	79099723	79099744														0.001281	0.022796	0.4837
hsa-miR-365b-3p	hsa-miR-365b-3p	enet	mirna	17	29902497	29902518														0.038816	0.028351	0.0754		17	29902497	29902518														-0.018763	0.003003	0.06381
hsa-miR-365b-5p	hsa-miR-365b-5p	enet	mirna	17	29902458	29902479														-0.016047	0.001325	0.06846
hsa-miR-423-3p	hsa-miR-423-3p	enet	mirna	17	28444149	28444171														-0.011925	2e-05	0.01543		17	28444149	28444171														-0.004734	0.007994	0.3643
hsa-miR-423-5p	hsa-miR-423-5p	enet	mirna	17	28444113	28444135														-0.011937	9e-06	0.01361		17	28444113	28444135														-0.00725	0.008027	0.3061
hsa-miR-454-3p	hsa-miR-454-3p	enet	mirna	17	57215148	57215170														0.002357	0.010054	0.4303		17	57215148	57215170														-0.019135	0.001388	0.06563
hsa-miR-454-5p	hsa-miR-454-5p	enet	mirna	17	57215189	57215210														-0.014724	0.003396	0.07204
hsa-miR-497-5p	hsa-miR-497-5p	enet	mirna	17	6921298	6921318														0.039978	0.039392	0.2026		17	6921298	6921318														-0.032913	0.028718	0.2486
hsa-miR-5010-3p	hsa-miR-5010-3p	enet	mirna	17	40666285	40666306														-0.018425	9.2e-05	0.02246		17	40666285	40666306														0.016884	0.016342	0.1777
hsa-miR-548d-5p	hsa-miR-548d-5p	enet	mirna	17	65467656	65467677														0.035994	0.028608	0.1461
hsa-miR-6516-5p	hsa-miR-6516-5p	enet	mirna	17	75085510	75085531														-0.034811	0.026611	0.2054
hsa-miR-6866-5p	hsa-miR-6866-5p	enet	mirna	17	38318191	38318213														0.009076	0.016686	0.3291
hsa-miR-744-3p	hsa-miR-744-3p	enet	mirna	17	11985283	11985304														-0.01583	0.042354	0.3993		17	11985283	11985304	0.0909	17.12568340.A.G	5.02	17.12931457.A.G	0.00659	-4.17	-0.126	5453	10	0.005644	0.0689	-0.516	0.606	0.090945	0.044358	0.04491
hsa-miR-744-5p	hsa-miR-744-5p	enet	mirna	17	11985226	11985247														-0.003794	0.025836	0.4593		17	11985226	11985247														0.035621	0.033257	0.1987
novel.mirna.534	novel.mirna.534	enet	mirna	17	7113464	7113526														-0.051545	0.018919	0.111
hsa-miR-1-3p	hsa-miR-1-3p	enet	mirna	18	19408976	19408997														0.002419	0.012023	0.441
hsa-miR-122-5p	hsa-miR-122-5p	enet	mirna	18	56118320	56118341														-0.030009	0.019227	0.1801
hsa-miR-133a-3p	hsa-miR-133a-3p	enet	mirna	18	19405673	19405694														-0.024451	0.000601	0.04305		18	19405673	19405694														0.002801	0.017748	0.4539
hsa-miR-133a-5p	hsa-miR-133a-5p	enet	mirna	18	19405710	19405731														0.019739	0.019018	0.1871		18	19405710	19405731														0.069703	0.03188	0.0111
hsa-miR-187-3p	hsa-miR-187-3p	enet	mirna	18	33484798	33484819														0.018431	0.015705	0.153		18	33484798	33484819														-0.029499	0.0126	0.1318
hsa-miR-320c.1	hsa-miR-320c	enet	mirna	18	21901680	21901699														-0.017097	0.013081	0.2303		18	21901680	21901699														-0.00296	0.017538	0.4538
hsa-miR-320c	hsa-miR-320c	enet	mirna	18	21901680	21901699														-0.017097	0.013081	0.2303		18	19263520	19263539														0.043758	0.022681	0.03085
hsa-let-7e-3p	hsa-let-7e-3p	enet	mirna	19	52196091	52196112														0.02052	0.028644	0.29		19	52196091	52196112														0.053776	0.048531	0.1957
hsa-let-7e-5p	hsa-let-7e-5p	enet	mirna	19	52196046	52196067														0.010789	0.028573	0.3889		19	52196046	52196067														-0.00598	0.026839	0.4392
hsa-miR-125a-3p	hsa-miR-125a-3p	enet	mirna	19	52196559	52196580														-0.016824	0.02108	0.3096		19	52196559	52196580														0.01074	0.030446	0.398
hsa-miR-150-3p	hsa-miR-150-3p	enet	mirna	19	50004054	50004075														-0.041271	0.012539	0.05753
hsa-miR-150-5p	hsa-miR-150-5p	enet	mirna	19	50004089	50004110														0.01153	0.025809	0.3696		19	50004089	50004110														-0.048675	0.016591	0.09313
hsa-miR-181c-3p	hsa-miR-181c-3p	enet	mirna	19	13985577	13985598														-0.067495	0.01812	0.04411		19	13985577	13985598														-0.019624	0.028293	0.3232
hsa-miR-181c-5p	hsa-miR-181c-5p	enet	mirna	19	13985539	13985560														0.064852	0.037027	0.07611		19	13985539	13985560														-0.059828	0.023074	0.07997
hsa-miR-181d-5p	hsa-miR-181d-5p	enet	mirna	19	13985724	13985746														0.012608	0.029664	0.3782		19	13985724	13985746														-0.048636	0.021471	0.09717
hsa-miR-199a-3p.1	hsa-miR-199a-3p	enet	mirna	19	10928105	10928126														-0.048565	0.002942	0.005206
hsa-miR-199a-5p.1	hsa-miR-199a-5p	enet	mirna	19	10928145	10928167														-0.01879	0.012666	0.2001		19	10928145	10928167														-0.002041	0.029994	0.481
hsa-miR-23a-3p	hsa-miR-23a-3p	enet	mirna	19	13947409	13947429														-0.01744	0.027222	0.3354		19	13947409	13947429														0.037928	0.034081	0.1945
hsa-miR-23a-5p	hsa-miR-23a-5p	enet	mirna	19	13947444	13947465														-0.001479	0.028042	0.4848
hsa-miR-24-2-5p	hsa-miR-24-2-5p	enet	mirna	19	13947140	13947161														-0.018813	0.029591	0.3367		19	13947140	13947161														-0.012283	0.024354	0.3656
hsa-miR-24-3p	hsa-miR-24-3p	enet	mirna	19	13947103	13947124														-0.036854	0.016997	0.106		19	13947103	13947124														-0.007771	0.02661	0.4202
hsa-miR-27a-5p	hsa-miR-27a-5p	enet	mirna	19	13947301	13947322														-0.0245	0.023207	0.2481		19	13947301	13947322														-0.034958	0.026893	0.2064
hsa-miR-330-5p	hsa-miR-330-5p	enet	mirna	19	46142307	46142328														0.061873	0.032716	0.05568		19	46142307	46142328														0.027952	0.049074	0.3362
hsa-miR-4746-5p	hsa-miR-4746-5p	enet	mirna	19	4445984	4446006														0.010448	0.031939	0.405		19	4445984	4446006														0.043501	0.034699	0.1624
hsa-miR-516b-5p.1	hsa-miR-516b-5p	enet	mirna	19	54228711	54228732														-0.038901	0.033668	0.2278
hsa-miR-516b-5p	hsa-miR-516b-5p	enet	mirna	19	54228711	54228732														-0.038901	0.033668	0.2278
hsa-miR-642a-5p	hsa-miR-642a-5p	enet	mirna	19	46178201	46178222														-0.046864	0.019006	0.0904
hsa-miR-769-3p	hsa-miR-769-3p	enet	mirna	19	46522258	46522280														-0.016909	0.019401	0.2875		19	46522258	46522280														0.000704	0.024644	0.4917
hsa-miR-99b-3p	hsa-miR-99b-3p	enet	mirna	19	52195909	52195930														0.0037	0.033819	0.4687		19	52195909	52195930														-0.059908	0.016319	0.1186
hsa-miR-99b-5p	hsa-miR-99b-5p	enet	mirna	19	52195871	52195892														0.045956	0.03479	0.1414		19	52195871	52195892														-0.015899	0.033845	0.3796
novel.mirna.651	novel.mirna.651	enet	mirna	19	18506301	18506364														-0.02967	0.02277	0.2252
hsa-miR-1246	hsa-miR-1246	enet	mirna	2	177465752	177465770														0.004248	0.019575	0.4364		2	177465752	177465770														-0.041296	0.015428	0.08777
hsa-miR-128-1-5p	hsa-miR-128-1-5p	enet	mirna	2	136422981	136423003														-0.011925	0.002242	0.1619		2	136422981	136423003														0.000379	0.01347	0.4919
hsa-miR-128-3p	hsa-miR-128-3p	enet	mirna	2	136423016	136423036														0.01769	0.013502	0.08303		2	136423016	136423036														0.012777	0.014837	0.2025
hsa-miR-1285-3p	hsa-miR-1285-3p	enet	mirna	2	70480065	70480086														0.008919	0.016544	0.3391
hsa-miR-1301-3p	hsa-miR-1301-3p	enet	mirna	2	25551520	25551543														-0.005856	0.016675	0.4059		2	25551520	25551543														0.005343	0.014914	0.394
hsa-miR-216b-5p	hsa-miR-216b-5p	enet	mirna	2	56227899	56227920														-0.022708	3.9e-05	0.005335
hsa-miR-217	hsa-miR-217	enet	mirna	2	56210155	56210177														-0.016533	0.004362	0.09963		2	56210155	56210177														-0.021632	0.005657	0.1528
hsa-miR-2355-3p	hsa-miR-2355-3p	enet	mirna	2	207974723	207974744														-0.005221	0.015641	0.4101		2	207974723	207974744	0.1183	2.208031471.C.T	4.89	2.207963297.A.G	0.04797	4.59	1.057	4804	8	0.0089	0.031	1.727	0.0842	0.118264	0.044947	0.005339
hsa-miR-26b-3p	hsa-miR-26b-3p	enet	mirna	2	219267415	219267436														0.012252	0.012639	0.2013		2	219267415	219267436														0.032382	0.023995	0.09326
hsa-miR-26b-5p	hsa-miR-26b-5p	enet	mirna	2	219267380	219267400														0.016984	0.020422	0.2498		2	219267380	219267400														0.014114	0.019515	0.2781
hsa-miR-375	hsa-miR-375	enet	mirna	2	219866370	219866391														0.002986	0.024224	0.4644		2	219866370	219866391														-0.011166	0.016029	0.3428
hsa-miR-6513-3p	hsa-miR-6513-3p	enet	mirna	2	219144850	219144870														0.034809	0.021846	0.07834
hsa-miR-1-3p.1	hsa-miR-1-3p	enet	mirna	20	61151558	61151579														0.067568	0.035203	0.05293
hsa-miR-103a-3p	hsa-miR-103a-3p	enet	mirna	20	3898188	3898210														-0.022817	0.013456	0.1777		20	3898188	3898210														0.008957	0.03134	0.4179
hsa-miR-1292-5p	hsa-miR-1292-5p	enet	mirna	20	2633425	2633449														0.00887	0.024499	0.3933
hsa-miR-133a-3p.1	hsa-miR-133a-3p	enet	mirna	20	61162177	61162198														-0.030918	0.023831	0.2076		20	61162177	61162198	0.108							0	0	-0.00243	0.932			0.108243	0.044613	0.01775
hsa-miR-133a-5p.1	hsa-miR-133a-5p	enet	mirna	20	61162140	61162161														0.069723	0.037798	0.05797		20	61162140	61162161														-0.002315	0.037551	0.4823
hsa-miR-296-3p	hsa-miR-296-3p	enet	mirna	20	57392681	57392702														0.018555	0.030535	0.3249
hsa-miR-296-5p	hsa-miR-296-5p	enet	mirna	20	57392716	57392736														0.019231	0.041895	0.3665		20	57392716	57392736														-0.058009	0.016231	0.04567
hsa-miR-499a-5p	hsa-miR-499a-5p	enet	mirna	20	33578211	33578231														0.020528	0.014327	0.05623
hsa-miR-548o-3p	hsa-miR-548o-3p	enet	mirna	20	37145250	37145271														0.002572	0.022135	0.4667		20	37145250	37145271														0.003001	0.022274	0.4607
hsa-let-7c-3p	hsa-let-7c-3p	enet	mirna	21	17912203	17912224														0.02745	0.026649	0.2071		21	17912203	17912224														-0.031148	0.01414	0.1337
hsa-let-7c-5p	hsa-let-7c-5p	enet	mirna	21	17912158	17912179														-0.024306	0.011566	0.1368		21	17912158	17912179														-0.017496	0.02164	0.3081
hsa-miR-125b-5p.1	hsa-miR-125b-5p	enet	mirna	21	17962573	17962594														0.01116	0.023398	0.3596		21	17962573	17962594														0.013904	0.029535	0.3621
hsa-miR-6130	hsa-miR-6130	enet	mirna	21	24451676	24451694														-0.011663	0.026627	0.3845
hsa-miR-6501-5p	hsa-miR-6501-5p	enet	mirna	21	34922970	34922991														-0.005839	0.023345	0.4313
hsa-miR-99a-3p	hsa-miR-99a-3p	enet	mirna	21	17911458	17911479														-0.020158	0.016512	0.2366		21	17911458	17911479														0.005001	0.02004	0.4272
hsa-miR-99a-5p	hsa-miR-99a-5p	enet	mirna	21	17911421	17911442														-0.031539	0.013208	0.1268		21	17911421	17911442														-0.01275	0.016974	0.3176
hsa-let-7a-3p	hsa-let-7a-3p	enet	mirna	22	46508680	46508700														0.016572	0.024748	0.3078		22	46508680	46508700														-0.033848	0.017724	0.1504
hsa-let-7a-5p.1	hsa-let-7a-5p	enet	mirna	22	46508632	46508653														-0.009273	0.024033	0.3973		22	46508632	46508653														-0.031009	0.022077	0.1979
hsa-let-7b-5p	hsa-let-7b-5p	enet	mirna	22	46509571	46509592														0.043645	0.032849	0.1375		22	46509571	46509592														-0.042712	0.01511	0.08181
hsa-miR-1249-3p	hsa-miR-1249-3p	enet	mirna	22	45596839	45596860														0.002125	0.026924	0.4773
hsa-miR-1306-3p	hsa-miR-1306-3p	enet	mirna	22	20073635	20073652														-0.056022	0.000214	0.02524
hsa-miR-1306-5p	hsa-miR-1306-5p	enet	mirna	22	20073595	20073616														-0.006785	0.024974	0.4254		22	20073595	20073616														0.008339	0.023855	0.3982
hsa-miR-130b-3p	hsa-miR-130b-3p	enet	mirna	22	22007643	22007664														-0.005851	0.033871	0.4516		22	22007643	22007664	0.0853	22.22590285.A.G	3.19	22.22053776.C.T	0.0661	5.52	-1.06	4863	20	0.0365	5.68e-05	-0.939	0.348	0.08534	0.039431	0.0213
hsa-miR-130b-5p	hsa-miR-130b-5p	enet	mirna	22	22007605	22007625														0.027374	0.026588	0.1985		22	22007605	22007625														0.039904	0.031377	0.1413
hsa-miR-185-5p	hsa-miR-185-5p	enet	mirna	22	20020676	20020697														0.036794	0.02609	0.1231		22	20020676	20020697														-0.004112	0.024023	0.4528
hsa-miR-3200-3p	hsa-miR-3200-3p	enet	mirna	22	31127597	31127618														-0.02261	0.007874	0.09244		22	31127597	31127618														-0.000777	0.014267	0.4844
hsa-miR-3653-5p	hsa-miR-3653-5p	enet	mirna	22	29729215	29729234														0.00236	0.012284	0.4437
hsa-miR-378i	hsa-miR-378i	enet	mirna	22	42319275	42319295														0.00607	0.015242	0.3782		22	42319275	42319295														-0.004624	0.011557	0.3982
hsa-miR-3909	hsa-miR-3909	enet	mirna	22	35731703	35731724														0.006591	0.019777	0.4024
hsa-miR-659-5p	hsa-miR-659-5p	enet	mirna	22	38243739	38243760														0.022061	0.037266	0.3236		22	38243739	38243760	0.0734	22.39120096.G.T	-4.46	22.37992038.A.G	0.0049	4.03	0.564	4902	2	-0.0023	0.808	0.405	0.685	0.073409	0.036626	0.04263
hsa-let-7f-2-3p	hsa-let-7f-2-3p	enet	mirna	23	53584157	53584178														-0.007134	0.006939	0.2862		23	53584157	53584178														0.001899	0.028358	0.4806
hsa-let-7f-5p.1	hsa-let-7f-5p	enet	mirna	23	53584207	53584228														-0.00863	0.007238	0.2643		23	53584207	53584228														-0.025033	0.015386	0.2161
hsa-miR-106a-3p	hsa-miR-106a-3p	enet	mirna	23	133304238	133304259														0.009936	0.017524	0.3234		23	133304238	133304259														0.014151	0.042317	0.4005
hsa-miR-106a-5p	hsa-miR-106a-5p	enet	mirna	23	133304274	133304296														0.031515	0.020393	0.06896		23	133304274	133304296														-0.032363	0.019389	0.2072
hsa-miR-1298-5p	hsa-miR-1298-5p	enet	mirna	23	113949667	113949688														0.008434	0.012925	0.2745
hsa-miR-1468-5p	hsa-miR-1468-5p	enet	mirna	23	63005935	63005955														0.024454	0.016885	0.08719		23	63005935	63005955	0.117							0	0	-0.00227	0.7922			0.116678	0.065224	0.02848
hsa-miR-19b-3p.1	hsa-miR-19b-3p	enet	mirna	23	133303713	133303735														0.00232	0.012106	0.4435		23	133303713	133303735														-0.01965	0.024098	0.3163
hsa-miR-20b-3p	hsa-miR-20b-3p	enet	mirna	23	133303843	133303864														-0.003719	0.018109	0.443
hsa-miR-222-3p	hsa-miR-222-3p	enet	mirna	23	45606442	45606462														0.022422	0.017108	0.1187		23	45606442	45606462														-0.060066	0.003044	0.152
hsa-miR-222-5p	hsa-miR-222-5p	enet	mirna	23	45606479	45606500														0.000174	0.018757	0.4972		23	45606479	45606500														0.011175	0.02822	0.3807
hsa-miR-223-3p	hsa-miR-223-3p	enet	mirna	23	65238779	65238800														-0.0042	0.002402	0.2478		23	65238779	65238800														0.031622	0.071445	0.3052
hsa-miR-224-3p	hsa-miR-224-3p	enet	mirna	23	151127056	151127078														-0.007695	0.026543	0.4205		23	151127056	151127078														-0.01067	0.039395	0.4257
hsa-miR-23c	hsa-miR-23c	enet	mirna	23	20035219	20035240														0.017343	0.017822	0.2109		23	20035219	20035240														-0.04321	0.003207	0.08575
hsa-miR-361-5p	hsa-miR-361-5p	enet	mirna	23	85158686	85158707														0.025062	0.018722	0.1024		23	85158686	85158707														-0.055804	0.000766	0.1054
hsa-miR-362-5p	hsa-miR-362-5p	enet	mirna	23	49773576	49773599														-0.008234	0.007585	0.2617		23	49773576	49773599														-0.036424	0.014131	0.1216
hsa-miR-374a-3p	hsa-miR-374a-3p	enet	mirna	23	73507130	73507151														-0.004081	0.005355	0.333		23	73507130	73507151	0.136							1781	0	0.0064	0.0571			0.136211	0.058276	0.003435
hsa-miR-374b-3p	hsa-miR-374b-3p	enet	mirna	23	73438392	73438413														0.003482	0.011802	0.4129		23	73438392	73438413														-0.004837	0.027535	0.4519
hsa-miR-421	hsa-miR-421	enet	mirna	23	73438227	73438249														0.006835	0.010176	0.273		23	73438227	73438249														-0.004401	0.020686	0.4427
hsa-miR-424-5p	hsa-miR-424-5p	enet	mirna	23	133680710	133680731														-0.001057	0.013485	0.4776		23	133680710	133680731														0.007989	0.036701	0.4353
hsa-miR-450a-2-3p	hsa-miR-450a-2-3p	enet	mirna	23	133674559	133674580														0.00014	0.014793	0.4972
hsa-miR-450a-5p.1	hsa-miR-450a-5p	enet	mirna	23	133674594	133674615														0.010883	0.013616	0.2523		23	133674594	133674615														-0.03416	0.016653	0.1773
hsa-miR-450a-5p	hsa-miR-450a-5p	enet	mirna	23	133674594	133674615														0.010883	0.013616	0.2523		23	133674423	133674444														-0.03416	0.016653	0.1773
hsa-miR-450b-5p	hsa-miR-450b-5p	enet	mirna	23	133674261	133674282														-0.007114	0.008234	0.304		23	133674261	133674282														0.025676	0.032884	0.2626
hsa-miR-452-5p	hsa-miR-452-5p	enet	mirna	23	151128150	151128171														0.076761	0.038473	0.05123		23	151128150	151128171														0.076235	0.046245	0.07874
hsa-miR-501-3p	hsa-miR-501-3p	enet	mirna	23	49774380	49774401														0.020385	0.018134	0.1506		23	49774380	49774401														-0.041557	0.013386	0.1163
hsa-miR-501-5p	hsa-miR-501-5p	enet	mirna	23	49774343	49774364														0.00737	0.013146	0.328		23	49774343	49774364														-0.035656	0.0155	0.1484
hsa-miR-502-3p	hsa-miR-502-3p	enet	mirna	23	49779257	49779278														0.023195	0.022188	0.1779		23	49779257	49779278														0.030676	0.0439	0.2851
hsa-miR-503-5p	hsa-miR-503-5p	enet	mirna	23	133680401	133680423														0.034631	0.02573	0.09824		23	133680401	133680423														-0.050718	0.007625	0.1468
hsa-miR-504-5p	hsa-miR-504-5p	enet	mirna	23	137749921	137749942														0.011888	0.014167	0.242		23	137749921	137749942														0.075806	0.066695	0.1862
hsa-miR-505-3p	hsa-miR-505-3p	enet	mirna	23	139006319	139006340														-0.03239	0.003616	0.03043		23	139006319	139006340														-0.002165	0.05844	0.4896
hsa-miR-505-5p	hsa-miR-505-5p	enet	mirna	23	139006355	139006376														0.034394	0.024141	0.1103		23	139006355	139006376														-0.129252	0.007864	0.04596
hsa-miR-508-3p	hsa-miR-508-3p	enet	mirna	23	146318463	146318485														0.004477	0.016325	0.4187		23	146318463	146318485														0.055622	0.056608	0.2142
hsa-miR-514a-3p.1	hsa-miR-514a-3p	enet	mirna	23	146366173	146366193														0.026454	0.027127	0.2107		23	146363475	146363495														0.075667	0.05508	0.1268
hsa-miR-514a-3p.2	hsa-miR-514a-3p	enet	mirna	23	146366173	146366193														0.026454	0.027127	0.2107		23	146366173	146366193														0.076293	0.055165	0.125
hsa-miR-514a-3p	hsa-miR-514a-3p	enet	mirna	23	146366173	146366193														0.026454	0.027127	0.2107		23	146360784	146360804														0.076868	0.055421	0.1242
hsa-miR-532-3p	hsa-miR-532-3p	enet	mirna	23	49767810	49767831														0.025264	0.047689	0.3347		23	49767810	49767831														-0.044023	0.010446	0.06507
hsa-miR-532-5p	hsa-miR-532-5p	enet	mirna	23	49767773	49767794														-0.010319	0.009018	0.2609		23	49767773	49767794														-0.031367	0.020185	0.2014
hsa-miR-542-3p	hsa-miR-542-3p	enet	mirna	23	133675394	133675415														0.023493	0.019395	0.1229		23	133675394	133675415														0.048931	0.04731	0.1867
hsa-miR-660-5p	hsa-miR-660-5p	enet	mirna	23	49777864	49777885														0.005185	0.021355	0.4278		23	49777864	49777885														-0.042619	0.014073	0.135
hsa-miR-664b-3p	hsa-miR-664b-3p	enet	mirna	23	153996910	153996931														-0.00064	0.005466	0.467		23	153996910	153996931														0.000101	0.013206	0.4978
hsa-miR-676-3p	hsa-miR-676-3p	enet	mirna	23	69242749	69242769														0.023423	0.028534	0.2495		23	69242749	69242769														-0.032351	0.044566	0.3421
hsa-miR-766-3p	hsa-miR-766-3p	enet	mirna	23	118780726	118780747														0.006783	0.020317	0.3985		23	118780726	118780747														0.098705	0.071492	0.1182
hsa-miR-891a-5p	hsa-miR-891a-5p	enet	mirna	23	145109359	145109380														-0.034169	0.004834	0.06332		23	145109359	145109380	0.109	23.144773171.C.T	-3.53	23.145546501.A.C	-0.00189	4.1	-0.479	3789	35	0.00436	0.0954	0.08	0.936	0.108561	0.058383	0.04658
hsa-miR-892a	hsa-miR-892a	enet	mirna	23	145078197	145078217														-0.014607	0.014377	0.2788
hsa-miR-92a-3p.1	hsa-miR-92a-3p	enet	mirna	23	133303574	133303595														-0.00744	0.008573	0.3016		23	133303574	133303595														0.021206	0.03004	0.2845
hsa-miR-934	hsa-miR-934	enet	mirna	23	135633051	135633072														0.007756	0.020088	0.3838		23	135633051	135633072														-0.015271	0.045761	0.4101
hsa-miR-98-3p	hsa-miR-98-3p	enet	mirna	23	53583202	53583223														-0.012802	0.0043	0.1432		23	53583202	53583223														-0.044715	0.00065	0.04327
hsa-miR-98-5p	hsa-miR-98-5p	enet	mirna	23	53583260	53583281														-0.003533	0.018045	0.4469		23	53583260	53583281														-0.030946	0.012372	0.1679
hsa-let-7g-5p	hsa-let-7g-5p	enet	mirna	3	52302352	52302373														-0.006273	0.006103	0.2907		3	52302352	52302373														0.009761	0.016127	0.3024
hsa-miR-1226-3p	hsa-miR-1226-3p	enet	mirna	3	47891098	47891119														-0.007965	0.002312	0.1305
hsa-miR-1248	hsa-miR-1248	enet	mirna	3	186504464	186504490														0.025369	0.030845	0.266
hsa-miR-135a-5p.1	hsa-miR-135a-5p	enet	mirna	3	52328286	52328308														-0.01542	0.000477	0.02985		3	52328286	52328308														-0.006053	0.010174	0.3604
hsa-miR-138-5p.1	hsa-miR-138-5p	enet	mirna	3	44155726	44155748														-0.013734	0.009843	0.2205
hsa-miR-15b-3p	hsa-miR-15b-3p	enet	mirna	3	160122433	160122454														0.007754	0.015284	0.345		3	160122433	160122454														-0.002814	0.018816	0.4585
hsa-miR-16-5p.1	hsa-miR-16-5p	enet	mirna	3	160122542	160122563														-0.001533	0.009102	0.4542		3	160122542	160122563														-0.01115	0.020444	0.3613
hsa-miR-191-3p	hsa-miR-191-3p	enet	mirna	3	49058064	49058085														0.011147	0.008765	0.1076		3	49058064	49058085														-0.014998	0.000843	0.0472
hsa-miR-191-5p	hsa-miR-191-5p	enet	mirna	3	49058105	49058127														-0.003149	0.005585	0.3679		3	49058105	49058127														0.006595	0.012585	0.3304
hsa-miR-26a-1-3p	hsa-miR-26a-1-3p	enet	mirna	3	38010943	38010964														-0.024384	0.008655	0.202
hsa-miR-26a-5p.1	hsa-miR-26a-5p	enet	mirna	3	38010904	38010925														0.044208	0.027773	0.07938		3	38010904	38010925														-0.020848	0.01803	0.2325
hsa-miR-28-3p	hsa-miR-28-3p	enet	mirna	3	188406622	188406643														-0.033787	0.026812	0.2371		3	188406622	188406643														-0.022603	0.020295	0.2467
hsa-miR-28-5p	hsa-miR-28-5p	enet	mirna	3	188406582	188406603														-0.005722	0.027	0.4418		3	188406582	188406603														0.026291	0.036384	0.2894
hsa-miR-425-3p	hsa-miR-425-3p	enet	mirna	3	49057592	49057613														-0.009897	0.003974	0.2425		3	49057592	49057613														-0.012847	0.002302	0.06369
hsa-miR-425-5p	hsa-miR-425-5p	enet	mirna	3	49057632	49057654														0.014698	0.010522	0.06854		3	49057632	49057654														0.013799	0.011634	0.1199
hsa-miR-4443	hsa-miR-4443	enet	mirna	3	48238062	48238078														-0.019978	6.1e-05	0.009003
hsa-miR-5193	hsa-miR-5193	enet	mirna	3	49843598	49843619														0.003305	0.008843	0.3845
hsa-miR-7976	hsa-miR-7976	enet	mirna	3	127306001	127306019														0.00345	0.018995	0.4463
hsa-miR-378d	hsa-miR-378d	enet	mirna	4	5925006	5925025														0.020767	0.041188	0.3514		4	5925006	5925025														-0.072276	0.001293	0.01491
hsa-miR-5091	hsa-miR-5091	enet	mirna	4	13629499	13629521														-0.035396	0.009703	0.08584
hsa-miR-574-3p	hsa-miR-574-3p	enet	mirna	4	38869713	38869734														-0.003394	0.02588	0.4637		4	38869713	38869734														-0.029662	0.009977	0.1095
hsa-miR-574-5p	hsa-miR-574-5p	enet	mirna	4	38869677	38869699														0.019522	0.019543	0.2012		4	38869677	38869699														-0.035763	0.005934	0.03966
hsa-miR-576-3p	hsa-miR-576-3p	enet	mirna	4	110409908	110409929														0.010487	0.01906	0.3351
hsa-miR-576-5p	hsa-miR-576-5p	enet	mirna	4	110409869	110409890														-0.039082	0.002931	0.01447		4	110409869	110409890	0.1143	4.109703955.C.T	3.51	4.109632663.A.G	0.00898	4.12	0.278	5114	26	-0.000615	0.388	0.806	0.42	0.114297	0.037676	0.00113
hsa-miR-103a-3p.1	hsa-miR-103a-3p	enet	mirna	5	167987909	167987931														-0.034585	0.018478	0.1808		5	167987909	167987931														0.001533	0.035285	0.4877
hsa-miR-1271-5p	hsa-miR-1271-5p	enet	mirna	5	175794963	175794984														0.027411	0.020734	0.1315		5	175794963	175794984														0.00705	0.023244	0.4102
hsa-miR-143-3p	hsa-miR-143-3p	enet	mirna	5	148808541	148808561														-0.037293	0.014428	0.1118		5	148808541	148808561														-0.005156	0.022311	0.4367
hsa-miR-143-5p	hsa-miR-143-5p	enet	mirna	5	148808507	148808528														0.021579	0.021398	0.2096		5	148808507	148808528														-0.008983	0.024198	0.4015
hsa-miR-145-3p	hsa-miR-145-3p	enet	mirna	5	148810262	148810283														0.02401	0.03306	0.2886		5	148810262	148810283														0.012155	0.033138	0.3924
hsa-miR-145-5p	hsa-miR-145-5p	enet	mirna	5	148810224	148810246														-0.008104	0.022815	0.4056		5	148810224	148810246														-0.017558	0.027323	0.3407
hsa-miR-146a-5p	hsa-miR-146a-5p	enet	mirna	5	159912379	159912400														0.023364	0.029529	0.2685		5	159912379	159912400														0.057466	0.03298	0.07124
hsa-miR-218-5p.1	hsa-miR-218-5p	enet	mirna	5	168195216	168195236														-0.047438	0.008264	0.02517		5	168195216	168195236														-0.031803	0.015906	0.1379
hsa-miR-2277-5p	hsa-miR-2277-5p	enet	mirna	5	92956454	92956477														-0.021649	0.000673	0.04417
hsa-miR-340-5p	hsa-miR-340-5p	enet	mirna	5	179442361	179442382														0.038043	0.030167	0.1584		5	179442361	179442382														0.022638	0.037211	0.324
hsa-miR-378e	hsa-miR-378e	enet	mirna	5	169455549	169455567														-0.035234	0.008407	0.07902
hsa-miR-3912-3p	hsa-miR-3912-3p	enet	mirna	5	170813682	170813702														-0.00474	0.010221	0.3822		5	170813682	170813702														0.005529	0.041679	0.4633
hsa-miR-449c-5p	hsa-miR-449c-5p	enet	mirna	5	54468141	54468165														0.046939	0.030319	0.07468
hsa-miR-887-5p	hsa-miR-887-5p	enet	mirna	5	15935300	15935320														-0.038895	0.004033	0.0627
hsa-miR-9-5p.2	hsa-miR-9-5p	enet	mirna	5	87962720	87962742														-0.021912	0.000128	0.01991		5	87962720	87962742														-0.019368	0.00718	0.1147
hsa-miR-1275	hsa-miR-1275	enet	mirna	6	33967795	33967811														-0.003576	0.01579	0.4375		6	33967795	33967811														-0.011481	0.021943	0.3707
hsa-miR-133b	hsa-miR-133b	enet	mirna	6	52013786	52013807														0.023689	0.034562	0.2947		6	52013786	52013807														0.001077	0.019411	0.4842
hsa-miR-206	hsa-miR-206	enet	mirna	6	52009199	52009220														0.00897	0.01741	0.3423		6	52009199	52009220														-0.00605	0.023666	0.4308
hsa-miR-219a-1-3p	hsa-miR-219a-1-3p	enet	mirna	6	33175673	33175694														-0.020437	1.2e-05	0.009471		6	33175673	33175694														0.030748	0.022867	0.125
hsa-miR-30a-3p	hsa-miR-30a-3p	enet	mirna	6	72113257	72113278														-0.024221	0.011294	0.1414		6	72113257	72113278														-0.004125	0.014813	0.4252
hsa-miR-30a-5p	hsa-miR-30a-5p	enet	mirna	6	72113298	72113319														0.010363	0.013221	0.2668		6	72113298	72113319														0.002884	0.018779	0.4555
hsa-miR-30c-5p.1	hsa-miR-30c-5p	enet	mirna	6	72086706	72086728														0.035607	0.024506	0.09347		6	72086706	72086728														-0.030898	0.015954	0.1518
hsa-miR-6720-3p	hsa-miR-6720-3p	enet	mirna	6	1390559	1390580														0.029246	0.028694	0.2086		6	1390559	1390580														0.06365	0.04275	0.1201
hsa-miR-6873-3p	hsa-miR-6873-3p	enet	mirna	6	33255004	33255026														-0.014895	0.006716	0.2377
hsa-miR-877-5p	hsa-miR-877-5p	enet	mirna	6	30552109	30552128														0.022382	0.021547	0.1804
hsa-miR-106b-3p	hsa-miR-106b-3p	enet	mirna	7	99691625	99691646														0.016455	0.021997	0.2579		7	99691625	99691646														-0.02241	0.000275	0.02533
hsa-miR-106b-5p	hsa-miR-106b-5p	enet	mirna	7	99691666	99691686														-0.000452	0.015576	0.4919		7	99691666	99691686														-0.011664	0.009437	0.2587
hsa-miR-1285-3p.1	hsa-miR-1285-3p	enet	mirna	7	91833341	91833362														-0.02184	6.6e-05	0.01207
hsa-miR-129-5p.1	hsa-miR-129-5p	enet	mirna	7	127847929	127847949														-0.020714	0.008983	0.1431		7	127847929	127847949														-0.005272	0.011818	0.3827
hsa-miR-148a-3p	hsa-miR-148a-3p	enet	mirna	7	25989542	25989563														0.00863	0.024284	0.3953		7	25989542	25989563														0.012003	0.029995	0.3831
hsa-miR-148a-5p	hsa-miR-148a-5p	enet	mirna	7	25989580	25989601														0.017949	0.020988	0.2457		7	25989580	25989601														0.004764	0.025457	0.4459
hsa-miR-182-5p	hsa-miR-182-5p	enet	mirna	7	129410287	129410310														-0.016	0.018328	0.2892		7	129410287	129410310	0.0747	7.130406287.C.T	3.99	7.129561985.A.G	-0.00244	3.72	-0.346	4730	79	0.013721	0.009963	-0.531	0.5951	0.074663	0.030611	0.01128
hsa-miR-183-5p	hsa-miR-183-5p	enet	mirna	7	129414807	129414828														-0.040838	0.000535	0.01359		7	129414807	129414828														0.003906	0.019484	0.4421
hsa-miR-196b-5p	hsa-miR-196b-5p	enet	mirna	7	27209147	27209168														-0.030589	0.000601	0.02978		7	27209147	27209168														-0.007868	0.018847	0.3919
hsa-miR-25-3p	hsa-miR-25-3p	enet	mirna	7	99691194	99691215														0.020518	0.030979	0.3049		7	99691194	99691215														0.027331	0.018415	0.07821
hsa-miR-25-5p	hsa-miR-25-5p	enet	mirna	7	99691233	99691253														-0.00553	0.013359	0.394
hsa-miR-29a-3p	hsa-miR-29a-3p	enet	mirna	7	130561507	130561528														-0.001716	0.026266	0.4817		7	130561507	130561528														0.036904	0.035341	0.1992
hsa-miR-29b-3p.1	hsa-miR-29b-3p	enet	mirna	7	130562226	130562248														-0.007254	0.017366	0.3899		7	130562226	130562248														0.061294	0.03178	0.05094
hsa-miR-490-3p	hsa-miR-490-3p	enet	mirna	7	136587989	136588010														-0.018088	0.020616	0.2945
hsa-miR-548o-3p.1	hsa-miR-548o-3p	enet	mirna	7	102046195	102046216														0.048879	0.02847	0.05762		7	102046195	102046216														0.005328	0.019335	0.4191
hsa-miR-550a-3-5p	hsa-miR-550a-3-5p	enet	mirna	7	29720405	29720424														0.029098	0.025797	0.1818		7	29720405	29720424														-0.058257	0.002928	0.005566
hsa-miR-589-5p	hsa-miR-589-5p	enet	mirna	7	5535504	5535525														0.070224	0.037423	0.05963		7	5535504	5535525	0.1051	7.6197379.A.C	-3.91	7.5539958.C.T	0.025665	5.39	0.8276	6598	30	0.033651	0.000109	1.289	0.1975	0.105115	0.042616	0.01507
hsa-miR-590-3p	hsa-miR-590-3p	enet	mirna	7	73605583	73605603														-0.037427	0.000636	0.06326		7	73605583	73605603														0.03171	0.023814	0.1199
hsa-miR-671-3p	hsa-miR-671-3p	enet	mirna	7	150935574	150935594														-0.00866	0.020699	0.3906		7	150935574	150935594														-0.017262	0.022111	0.3156
hsa-miR-671-5p	hsa-miR-671-5p	enet	mirna	7	150935535	150935557														0.062218	0.048913	0.1577		7	150935535	150935557														0.034491	0.028014	0.1494
hsa-miR-93-3p	hsa-miR-93-3p	enet	mirna	7	99691400	99691421														-0.005179	0.007922	0.3424		7	99691400	99691421														0.012911	0.012694	0.1818
hsa-miR-96-5p	hsa-miR-96-5p	enet	mirna	7	129414579	129414601														-0.032094	0.00787	0.08388		7	129414579	129414601														-0.028135	0.018823	0.1732
hsa-miR-151a-3p	hsa-miR-151a-3p	enet	mirna	8	141742686	141742706														-0.005475	0.01948	0.4259		8	141742686	141742706														-0.042458	0.000701	0.05322
hsa-miR-151a-5p	hsa-miR-151a-5p	enet	mirna	8	141742722	141742742														0.021234	0.028345	0.2747		8	141742722	141742742														-0.041716	0.001422	0.03329
hsa-miR-30b-3p	hsa-miR-30b-3p	enet	mirna	8	135812775	135812796														-0.000903	0.020224	0.4874		8	135812775	135812796														-0.050734	0.009616	0.025
hsa-miR-30b-5p	hsa-miR-30b-5p	enet	mirna	8	135812813	135812834														-0.029052	0.019769	0.1948		8	135812813	135812834														-0.063751	0.004313	0.009074
hsa-miR-30d-3p	hsa-miR-30d-3p	enet	mirna	8	135817122	135817143														0.038586	0.037279	0.2064		8	135817122	135817143														-0.024756	0.025265	0.262
hsa-miR-30d-5p	hsa-miR-30d-5p	enet	mirna	8	135817162	135817183														0.030915	0.033444	0.2333		8	135817162	135817183														-0.037954	0.016773	0.116
hsa-miR-320a	hsa-miR-320a	enet	mirna	8	22102488	22102509														0.002955	0.024191	0.465		8	22102488	22102509														0.004637	0.025483	0.4476
hsa-miR-3622a-3p	hsa-miR-3622a-3p	enet	mirna	8	27559243	27559264														0.041664	0.027763	0.1008
hsa-miR-3622a-5p	hsa-miR-3622a-5p	enet	mirna	8	27559207	27559228														0.005176	0.023885	0.4366
hsa-miR-378d.1	hsa-miR-378d	enet	mirna	8	94928307	94928326														0.016907	0.025805	0.3038		8	94928307	94928326														0.001374	0.023963	0.4837
hsa-miR-4286	hsa-miR-4286	enet	mirna	8	10524498	10524514														-0.003149	0.010856	0.4294		8	10524498	10524514														-0.017186	0.000338	0.03879
hsa-miR-486-3p.1	hsa-miR-486-3p	enet	mirna	8	41518004	41518024														-0.001053	0.024385	0.4874
hsa-miR-486-3p	hsa-miR-486-3p	enet	mirna	8	41518004	41518024														-0.001053	0.024385	0.4874
hsa-miR-597-3p	hsa-miR-597-3p	enet	mirna	8	9599239	9599261														-0.013969	0.000781	0.04888
hsa-miR-6842-3p	hsa-miR-6842-3p	enet	mirna	8	27290930	27290951														0.048494	0.02729	0.05703		8	27290930	27290951														-0.014452	0.019719	0.3205
hsa-miR-937-3p	hsa-miR-937-3p	enet	mirna	8	144895141	144895162														-0.021718	0.009033	0.1309
hsa-let-7a-3p.1	hsa-let-7a-3p	enet	mirna	9	96938295	96938315														0.032763	0.027049	0.1552		9	96938295	96938315														-0.00454	0.02327	0.447
hsa-let-7a-5p.2	hsa-let-7a-5p	enet	mirna	9	96938244	96938265														-0.003589	0.023161	0.4567		9	96938244	96938265														0.043659	0.026441	0.06649
hsa-let-7d-3p	hsa-let-7d-3p	enet	mirna	9	96941177	96941198														0.017206	0.022424	0.2658		9	96941177	96941198														0.009603	0.021399	0.3656
hsa-let-7d-5p	hsa-let-7d-5p	enet	mirna	9	96941123	96941144														-0.021347	0.010042	0.1946		9	96941123	96941144														-0.009647	0.024487	0.3996
hsa-let-7f-1-3p	hsa-let-7f-1-3p	enet	mirna	9	96938691	96938712														-0.007778	0.012995	0.3514		9	96938691	96938712														0.002206	0.018788	0.4661
hsa-let-7f-5p	hsa-let-7f-5p	enet	mirna	9	96938635	96938656														-0.02024	0.007526	0.1325		9	96938635	96938656														0.004575	0.019273	0.4303
hsa-miR-101-3p.1	hsa-miR-101-3p	enet	mirna	9	4850345	4850365														0.018478	0.027837	0.3077		9	4850345	4850365														-0.00846	0.022534	0.4012
hsa-miR-126-3p	hsa-miR-126-3p	enet	mirna	9	139565105	139565126														-0.024484	0.029937	0.2953		9	139565105	139565126														0.010532	0.024822	0.376
hsa-miR-126-5p	hsa-miR-126-5p	enet	mirna	9	139565068	139565088														-0.003171	0.028069	0.4685		9	139565068	139565088														0.013489	0.029093	0.3644
hsa-miR-1299	hsa-miR-1299	enet	mirna	9	69002239	69002260														-0.00308	0.000226	0.09667		9	69002239	69002260														-6.6e-05	0.003087	0.4938
hsa-miR-181a-2-3p	hsa-miR-181a-2-3p	enet	mirna	9	127454797	127454818														-0.000206	0.011077	0.4948		9	127454797	127454818														0.019355	0.029124	0.3019
hsa-miR-181a-5p.1	hsa-miR-181a-5p	enet	mirna	9	127454759	127454781														-0.012157	0.007074	0.1813
hsa-miR-181b-5p.1	hsa-miR-181b-5p	enet	mirna	9	127456004	127456026														0.006661	0.01248	0.3389		9	127456004	127456026														0.003089	0.020413	0.4565
hsa-miR-199b-3p	hsa-miR-199b-3p	enet	mirna	9	131007024	131007045														-0.010758	0.013442	0.3108
hsa-miR-199b-5p	hsa-miR-199b-5p	enet	mirna	9	131007062	131007084														-0.024044	0.008904	0.1015		9	131007062	131007084														-0.039005	0.004977	0.01119
hsa-miR-23b-3p	hsa-miR-23b-3p	enet	mirna	9	97847547	97847567														-0.02623	0.001075	0.04005		9	97847547	97847567														-0.033586	0.002675	0.04262
hsa-miR-23b-5p	hsa-miR-23b-5p	enet	mirna	9	97847509	97847530														-0.007661	0.011586	0.3422		9	97847509	97847530														-0.033937	0.00195	0.01084
hsa-miR-24-1-5p	hsa-miR-24-1-5p	enet	mirna	9	97848309	97848330														0.032935	0.02224	0.09272		9	97848309	97848330	0.0814	9.98724169.C.T	3.37	9.98424542.A.G	-0.00226	-3.75	-0.0347	4694	34	0.00634	0.0579	-0.477	0.6336	0.081385	0.030203	0.002918
hsa-miR-24-3p.1	hsa-miR-24-3p	enet	mirna	9	97848346	97848367														0.03783	0.023324	0.06967		9	97848346	97848367														0.022343	0.035447	0.3064
hsa-miR-27b-3p	hsa-miR-27b-3p	enet	mirna	9	97847787	97847807														0.009393	0.014278	0.2943		9	97847787	97847807														-0.03579	0.000801	0.004965
hsa-miR-27b-5p	hsa-miR-27b-5p	enet	mirna	9	97847745	97847766														-0.002877	0.013488	0.443		9	97847745	97847766														-0.01767	0.011005	0.2036
hsa-miR-3074-5p	hsa-miR-3074-5p	enet	mirna	9	97848345	97848365														0.008378	0.014525	0.3208		9	97848345	97848365														0.02322	0.017466	0.1181
hsa-miR-31-5p	hsa-miR-31-5p	enet	mirna	9	21512157	21512177														0.013242	0.017919	0.27		9	21512157	21512177														0.042007	0.029664	0.1036
hsa-miR-3152-5p	hsa-miR-3152-5p	enet	mirna	9	18573314	18573335														0.004576	0.020472	0.435
hsa-miR-32-3p	hsa-miR-32-3p	enet	mirna	9	111808511	111808532														-0.002999	0.025728	0.4668		9	111808511	111808532														0.040153	0.028751	0.1184
hsa-miR-3960	hsa-miR-3960	enet	mirna	9	130548158	130548177														0.008137	0.018064	0.3653		9	130548158	130548177														-0.026958	0.008258	0.1037
hsa-miR-455-5p	hsa-miR-455-5p	enet	mirna	9	116971729	116971750														0.017358	0.031944	0.343		9	116971729	116971750														0.016836	0.032844	0.3492
hsa-miR-491-5p	hsa-miR-491-5p	enet	mirna	9	20716119	20716140														-0.029852	0.004906	0.05497		9	20716119	20716140														0.001055	0.014803	0.4794
hsa-miR-7-1-3p	hsa-miR-7-1-3p	enet	mirna	9	86584686	86584707														-0.012239	0.010432	0.248		9	86584686	86584707														-0.045381	3.8e-05	0.002414
hsa-miR-873-5p	hsa-miR-873-5p	enet	mirna	9	28888923	28888943														0.063319	0.036386	0.06362
hsa-miR-376a-3p	hsa-miR-376a-3p	enet	mirna																					14	101506455	101506475	0.108	14.101328261.C.T	3.8	14.101327660.G.T	-0.000966	-4.66	-0.0144	5179	31	0.000532	0.27	0.735	0.462	0.108013	0.044816	0.009599
hsa-miR-376a-3p.1	hsa-miR-376a-3p	enet	mirna																					14	101507162	101507182	0.108	14.101328261.C.T	3.8	14.101327660.G.T	-0.000966	-4.66	-0.0144	5177	31	0.000532	0.27	0.735	0.462	0.10797	0.044808	0.00962
hsa-miR-1266-5p	hsa-miR-1266-5p	enet	mirna																					15	52569363	52569385	0.0865							0	0	0.001957	0.18			0.086491	0.039182	0.01606
hsa-miR-3677-5p	hsa-miR-3677-5p	enet	mirna																					16	2320716	2320737	0.0849	16.1942405.C.T	-3.85	16.3167706.G.T	0.00585	-4.21	0.881	4955	23	0.0164	0.00538	-0.8365	0.403	0.08491	0.033007	0.004356
hsa-miR-1270	hsa-miR-1270	enet	mirna																					19	20510129	20510151	0.3068	19.19755946.A.G	4.19	19.20718734.G.T	0.18117	8.89	0.531	5993	30	0.20005	7.91e-22	0.129	0.897	0.306842	0.070631	0.0001378
hsa-miR-1270.1	hsa-miR-1270	enet	mirna																					19	20579288	20579310	0.3171	19.19755946.A.G	4.19	19.20718734.G.T	0.18117	8.89	0.531	6156	30	0.19838	1.22e-21	0.129	0.897	0.317131	0.072168	0.0001776
hsa-miR-4999-5p	hsa-miR-4999-5p	enet	mirna																					19	8454224	8454244	0.4926	19.8120498.A.G	4.39	19.8439467.A.G	0.44324	13.51	0.253	6114	11	0.42856	7.26e-52	0.133	0.894	0.492556	0.046799	0
hsa-miR-6806-3p	hsa-miR-6806-3p	enet	mirna																					19	58846096	58846117	0.0678	19.58602770.A.G	3.6	19.58656418.A.G	0.00178	3.81	1.412	3008	34	-0.00148	0.53	1.265	0.206	0.06782	0.027982	0.007953
hsa-miR-2355-5p	hsa-miR-2355-5p	enet	mirna																					2	207974767	207974787	0.2159	2.208031471.C.T	4.89	2.207974818.C.T	0.16228	8.39	0.981	4805	49	0.194	3.76e-21	1.566	0.1174	0.215873	0.045335	3.341e-07
hsa-miR-3130-5p	hsa-miR-3130-5p	enet	mirna																					2	207647970	207647990	0.5049	2.208031471.C.T	4.89	2.207646304.C.T	0.37708	-13.1	1.529	4934	19	0.408	1.03e-48	-1.299	0.1939	0.504901	0.043489	0
hsa-miR-3130-5p.1	hsa-miR-3130-5p	enet	mirna																					2	207648000	207648020	0.5049	2.208031471.C.T	4.89	2.207646304.C.T	0.37708	-13.1	1.529	4934	19	0.408	1.03e-48	-1.299	0.1939	0.504901	0.043489	0
hsa-miR-4772-3p	hsa-miR-4772-3p	enet	mirna																					2	103048796	103048817	0.2424	2.102580825.C.T	-3.74	2.103019981.C.T	0.12567	-8.39	-0.448	4827	25	0.1794	1.51e-19	-0.499	0.6176	0.242408	0.04248	3.58e-14
hsa-miR-4786-5p	hsa-miR-4786-5p	enet	mirna																					2	240882480	240882501	0.0906	2.241754433.C.T	6.09	2.240884134.C.T	-0.00169	4.06	-1.149	7408	8	-0.0023	0.81	-1.204	0.2284	0.090576	0.043961	0.04569
hsa-miR-4532	hsa-miR-4532	enet	mirna																					20	56470455	56470471	0.105							0	0	-0.00198	0.662			0.10496	0.049815	0.03958
hsa-miR-548f-3p.2	hsa-miR-548f-3p	enet	mirna																					5	109849545	109849563	0.08	5.110501604.G.T	-3.63	5.109176985.C.T	0.00514	4.13	1.384	5092	61	0.01834	0.00343	1.347	0.178	0.079959	0.034727	0.01439
hsa-miR-5683	hsa-miR-5683	enet	mirna																					6	6169576	6169599	0.315	6.7122936.A.G	4.07	6.6169656.C.T	0.31	11.3	-0.404	6721	57	0.309	6.81e-35	-0.0744	0.941	0.314668	0.059677	2.464e-07
hsa-miR-589-3p	hsa-miR-589-3p	enet	mirna																					7	5535465	5535488	0.1436	7.6197379.A.C	-3.91	7.5572967.A.G	0.010882	-5.18	-0.424	6597	18	0.008434	0.034751	0.172	0.8636	0.14356	0.050086	0.009804
hsa-miR-548v	hsa-miR-548v	enet	mirna																					8	17539097	17539118	0.0757	8.18312630.A.G	3.61	8.17539389.C.T	0.06082	6.55	0.138	8818	15	0.09049	2.89e-10	0.137	0.891	0.075694	0.036857	0.03907
hsa-miR-101-5p	hsa-miR-101-5p	enet	mirna																					1	65524160	65524181														-0.022703	0.022417	0.2551
hsa-miR-1273d	hsa-miR-1273d	enet	mirna																					1	10287785	10287809														-0.015312	0.011286	0.2295
hsa-miR-181b-3p	hsa-miR-181b-3p	enet	mirna																					1	198828016	198828036														-0.000744	0.019097	0.489
hsa-miR-1976	hsa-miR-1976	enet	mirna																					1	26881065	26881084														0.020475	0.02033	0.1957
hsa-miR-214-3p	hsa-miR-214-3p	enet	mirna																					1	172107956	172107977														-0.023559	0.015276	0.1865
hsa-miR-29b-3p	hsa-miR-29b-3p	enet	mirna																					1	207975795	207975817														-0.009312	0.025335	0.4016
hsa-miR-29c-5p	hsa-miR-29c-5p	enet	mirna																					1	207975248	207975269														-0.046406	0.010889	0.0875
hsa-miR-320b.1	hsa-miR-320b	enet	mirna																					1	224444751	224444772														0.035462	0.022374	0.05639
hsa-miR-1287-3p	hsa-miR-1287-3p	enet	mirna																					10	100154989	100155010														0.046439	0.027745	0.06205
hsa-miR-4484	hsa-miR-4484	enet	mirna																					10	127508372	127508391														0.015895	0.029119	0.3369
hsa-miR-511-5p.1	hsa-miR-511-5p	enet	mirna																					10	18134051	18134071														0.036181	0.033887	0.1964
hsa-miR-548f-3p	hsa-miR-548f-3p	enet	mirna																					10	56367649	56367667														0.013133	0.022958	0.3307
hsa-miR-1304-3p	hsa-miR-1304-3p	enet	mirna																					11	93466857	93466878														0.042833	0.035907	0.1577
hsa-miR-192-3p	hsa-miR-192-3p	enet	mirna																					11	64658631	64658652														-0.017459	0.015047	0.243
hsa-miR-194-3p	hsa-miR-194-3p	enet	mirna																					11	64658840	64658861														-0.018482	0.013724	0.2126
hsa-miR-1251-5p	hsa-miR-1251-5p	enet	mirna																					12	97885691	97885711														0.002858	0.023364	0.4645
hsa-miR-16-1-3p	hsa-miR-16-1-3p	enet	mirna																					13	50623121	50623142														-0.023093	0.010138	0.1288
hsa-miR-19b-1-5p	hsa-miR-19b-1-5p	enet	mirna																					13	92003461	92003483														-0.008556	0.016708	0.3677
hsa-miR-19b-3p	hsa-miR-19b-3p	enet	mirna																					13	92003499	92003521														0.017499	0.024776	0.2911
hsa-miR-20a-3p	hsa-miR-20a-3p	enet	mirna																					13	92003362	92003383														0.001612	0.021701	0.4787
hsa-miR-154-3p	hsa-miR-154-3p	enet	mirna																					14	101526142	101526163														0.002272	0.036149	0.482
hsa-miR-203b-3p	hsa-miR-203b-3p	enet	mirna																					14	104583765	104583787														-0.013344	0.013722	0.286
hsa-miR-370-5p	hsa-miR-370-5p	enet	mirna																					14	101377488	101377509														0.023527	0.023762	0.2035
hsa-miR-376a-5p	hsa-miR-376a-5p	enet	mirna																					14	101507125	101507146														-0.028052	0.014836	0.185
hsa-miR-376b-3p	hsa-miR-376b-3p	enet	mirna																					14	101506834	101506855														-0.021549	0.036943	0.3529
hsa-miR-377-3p	hsa-miR-377-3p	enet	mirna																					14	101528431	101528452														-0.002506	0.026464	0.4731
hsa-miR-493-3p	hsa-miR-493-3p	enet	mirna																					14	101335453	101335474														0.001238	0.025111	0.4859
hsa-miR-496	hsa-miR-496	enet	mirna																					14	101526965	101526986														0.001997	0.033352	0.4828
hsa-miR-624-5p	hsa-miR-624-5p	enet	mirna																					14	31483912	31483933														0.005671	0.013556	0.3714
hsa-miR-758-5p	hsa-miR-758-5p	enet	mirna																					14	101492371	101492392														0.023419	0.04099	0.3361
hsa-miR-190a-5p	hsa-miR-190a-5p	enet	mirna																					15	63116170	63116191														-0.013747	0.020941	0.3328
hsa-miR-627-5p	hsa-miR-627-5p	enet	mirna																					15	42491828	42491849														0.016029	0.023948	0.2967
hsa-miR-3677-3p	hsa-miR-3677-3p	enet	mirna																					16	2320752	2320773														-0.031277	0.000952	0.02984
hsa-miR-940	hsa-miR-940	enet	mirna																					16	2321807	2321827														-0.032148	8e-05	0.009523
hsa-miR-301a-3p	hsa-miR-301a-3p	enet	mirna																					17	57228510	57228532														0.009505	0.014324	0.284
hsa-miR-33b-5p	hsa-miR-33b-5p	enet	mirna																					17	17717211	17717230														-0.012965	0.023468	0.3622
hsa-miR-451a	hsa-miR-451a	enet	mirna																					17	27188421	27188442														-0.007204	0.012247	0.3549
hsa-miR-497-3p	hsa-miR-497-3p	enet	mirna																					17	6921257	6921278														-0.011545	0.027706	0.3902
hsa-miR-6129	hsa-miR-6129	enet	mirna																					17	47365778	47365796														0.008023	0.026175	0.4093
hsa-miR-1258	hsa-miR-1258	enet	mirna																					2	180725572	180725592														0.044072	0.03155	0.13
hsa-miR-149-3p	hsa-miR-149-3p	enet	mirna																					2	241395473	241395493														0.01278	0.029067	0.3717
hsa-miR-153-3p	hsa-miR-153-3p	enet	mirna																					2	220158848	220158869														0.036218	0.027531	0.1111
hsa-miR-3127-5p	hsa-miR-3127-5p	enet	mirna																					2	97464025	97464047														0.006047	0.012034	0.3474
hsa-miR-5000-3p	hsa-miR-5000-3p	enet	mirna																					2	75318000	75318021														-0.003472	0.02454	0.4601
hsa-miR-548f-3p.1	hsa-miR-548f-3p	enet	mirna																					2	213291008	213291026														0.008048	0.021843	0.3924
hsa-miR-561-5p	hsa-miR-561-5p	enet	mirna																					2	189162244	189162265														0.001481	0.01296	0.4664
hsa-miR-103a-2-5p	hsa-miR-103a-2-5p	enet	mirna																					20	3898151	3898173														-0.031493	0.012552	0.1082
hsa-miR-33a-3p	hsa-miR-33a-3p	enet	mirna																					22	42296993	42297014														-0.019541	0.00357	0.1916
hsa-miR-33a-5p	hsa-miR-33a-5p	enet	mirna																					22	42296953	42296973														0.042297	0.040691	0.1904
hsa-miR-1277-5p	hsa-miR-1277-5p	enet	mirna																					23	117520364	117520387														-0.043006	0.014332	0.08899
hsa-miR-188-3p	hsa-miR-188-3p	enet	mirna																					23	49768162	49768182														-0.045243	0.015959	0.1278
hsa-miR-188-5p	hsa-miR-188-5p	enet	mirna																					23	49768123	49768143														-0.02569	0.032408	0.3166
hsa-miR-18b-5p	hsa-miR-18b-5p	enet	mirna																					23	133304114	133304136														-0.02412	0.022621	0.2775
hsa-miR-362-3p	hsa-miR-362-3p	enet	mirna																					23	49773613	49773634														0.003864	0.030097	0.4627
hsa-miR-500a-5p	hsa-miR-500a-5p	enet	mirna																					23	49773051	49773073														-0.025144	0.023114	0.2752
hsa-miR-500b-5p	hsa-miR-500b-5p	enet	mirna																					23	49775290	49775307														-0.041588	0.014134	0.1085
hsa-miR-502-5p	hsa-miR-502-5p	enet	mirna																					23	49779221	49779241														-0.04238	0.051603	0.3173
hsa-miR-542-5p	hsa-miR-542-5p	enet	mirna																					23	133675430	133675452														0.020858	0.037724	0.334
hsa-miR-548f-3p.4	hsa-miR-548f-3p	enet	mirna																					23	32659607	32659625														0.071512	0.071072	0.2142
hsa-let-7g-3p	hsa-let-7g-3p	enet	mirna																					3	52302296	52302316														-0.00426	0.012779	0.4175
hsa-miR-4448	hsa-miR-4448	enet	mirna																					3	183604648	183604667														-0.004585	0.021411	0.4412
hsa-miR-4791	hsa-miR-4791	enet	mirna																					3	19356399	19356416														-0.024563	0.01001	0.1291
hsa-miR-5096	hsa-miR-5096	enet	mirna																					4	79741918	79741938														-0.007694	0.013462	0.3557
hsa-miR-3607-3p	hsa-miR-3607-3p	enet	mirna																					5	85916364	85916383														-0.01901	0.009912	0.1463
hsa-miR-4461	hsa-miR-4461	enet	mirna																					5	134263774	134263796														-0.015854	0.01788	0.3103
hsa-miR-449a	hsa-miR-449a	enet	mirna																					5	54466414	54466435														0.054499	0.035003	0.06378
hsa-miR-5706	hsa-miR-5706	enet	mirna																					5	118490341	118490362														-0.003405	0.02669	0.4638
hsa-miR-219a-5p	hsa-miR-219a-5p	enet	mirna																					6	33175632	33175652														0.003457	0.020326	0.4498
hsa-miR-153-3p.1	hsa-miR-153-3p	enet	mirna																					7	157367041	157367062														0.032179	0.032814	0.2204
hsa-miR-153-5p	hsa-miR-153-5p	enet	mirna																					7	157367079	157367100														-0.005938	0.020245	0.4198
hsa-miR-29a-5p	hsa-miR-29a-5p	enet	mirna																					7	130561545	130561566														-0.000925	0.022133	0.4882
hsa-miR-548f-3p.3	hsa-miR-548f-3p	enet	mirna																					7	147075133	147075151														-0.008927	0.018257	0.374
hsa-miR-590-5p	hsa-miR-590-5p	enet	mirna																					7	73605543	73605564														0.004793	0.022579	0.4381
hsa-miR-653-5p	hsa-miR-653-5p	enet	mirna																					7	93112135	93112155														0.03129	0.030605	0.1997
hsa-miR-6892-5p	hsa-miR-6892-5p	enet	mirna																					7	143079779	143079799														-0.003165	0.014233	0.4389
hsa-miR-93-5p	hsa-miR-93-5p	enet	mirna																					7	99691438	99691460														0.034296	0.022791	0.06708
hsa-miR-219a-5p.1	hsa-miR-219a-5p	enet	mirna																					9	131154955	131154975														0.027693	0.026097	0.1884
hsa-miR-31-3p	hsa-miR-31-3p	enet	mirna																					9	21512120	21512141														-0.001662	0.018524	0.4743
hsa-miR-3651	hsa-miR-3651	enet	mirna																					9	95054743	95054766														-0.012344	0.01124	0.2632
hsa-miR-4668-3p	hsa-miR-4668-3p	enet	mirna																					9	114694427	114694449														-0.004999	0.024408	0.4434
hsa-miR-491-3p	hsa-miR-491-3p	enet	mirna																					9	20716153	20716174														0.023003	0.023476	0.2047
